# Supplementary material for: Long Non-Coding RNAs Associated with Mitogen-Activated Protein Kinase in Human Pancreatic Cancer
Source: Cancers (Basel). 2023 Jan 2;15(1):303. doi: 10.3390/cancers15010303 (PMC9818929; doi:10.3390/cancers15010303)
Supplement: Supplementary file 1 [file cancers-15-00303-s001.zip › Supplementary Tables.xlsx]

## Sheet: Supplementary Table 1
Supplementary Table 1. Primers used in this study.
Target	F/R	Sequence (5'->3')	Melting temparature (℃)*	Annealing temperature (℃)
E2F7	Forward primer	GAAGCCTGGCAGCTGTCTAT	59.82	60
	Reverse primer	GGACAGGGAAAGGAGCAACA	59.89	60
F3	Forward primer	CCAAACCCGTCAATCAAGTCTAC	59.56	60
	Reverse primer	TGCCAAGTACGTCTGCTTCA	59.61	60
CD82	Forward primer	AGGATGCCTGGGACTACGT	60	60
	Reverse primer	CTTCGCAGGAACAGGGGTAG	60.11	60
B2M	Forward primer	TTTCAGCAAGGACTGGTCTTT	57.7	60
	Reverse primer	CCAAATGCGGCATCTTCAAAC	59.01	60
*Melting temparatures were according to Primer-BLAAST (https://www.ncbi.nlm.nih.gov/tools/primer-blast/index.cgi)

## Sheet: Supplementary Table 2
Supplementary Table 2. Transcriptome data of long non-coding RNAs in pancreatic cancer cell lines treated with U0126 or DMSO (abbreviations are A, AsPC-1; D, DMSO; M, MIA PaCa-2; P, PCI-35; and U, U0126).
Gene_ID	Transcript_ID	Gene_Symbol	Description	12-7M-D_Read_Count	12-7M-U_Read_Count	7-6A-D_Read_Count	7-6A-U_Read_Count	7-6P-D_Read_Count	7-6P-U_Read_Count	12-7M-D_FPKM	12-7M-U_FPKM	7-6A-D_FPKM	7-6A-U_FPKM	7-6P-D_FPKM	7-6P-U_FPKM
6023	NR_003051	RMRP	RNA component of mitochondrial RNA processing endoribonuclease	917643	851427	560240	597543	835152	920410	44198.9	44964.2	35731.6	28330	36256.7	38399.9
125144	NR_027158,NR_027159,NR_027160,NR_027161,NR_027162,NR_027163,NR_027164,NR_027165,NR_027166,NR_027167,NR_027168,NR_027169,NR_027170,NR_027171,NR_027172,NR_027173,NR_027174,NR_027175,NR_027176,NR_027177,NR_027178,NR_027179,NR_027667,NR_045021,NR_045022,NR_045023,NR_045024,NR_045025,NR_045026,NR_045027,NR_045028,NR_045029	LRRC75A-AS1	LRRC75A antisense RNA 1	26785	31414	9374	12926	149677	153741	296.198	402.769	145.564	149.211	1579.13	1593.56
60674	NR_002578	GAS5	growth arrest specific 5 (non-protein coding)	12494	10663	4050	4742	15301	16532	255.185	238.774	109.516	95.3178	281.671	292.461
441951	NR_003604,NR_003605,NR_003606,NR_036658,NR_036659	ZFAS1	ZNFX1 antisense RNA 1	5587	5207	2873	4086	10215	12951	85.4877	86.6917	57.5142	61.3334	137.666	167.647
23642	NR_003098	SNHG1	small nucleolar RNA host gene 1	13065	4275	4584	4290	17691	11577	150.843	54.1089	70.072	48.7492	184.103	115.772
647979	NR_027451	NORAD	non-coding RNA activated by DNA damage	26590	29261	34333	45902	36324	49144	64.24	77.5087	109.834	109.159	79.0965	102.841
641638	NR_002599	SNHG6	small nucleolar RNA host gene 6	2215	2272	1406	1442	4294	4292	60.5553	68.1106	50.8839	38.8108	105.836	101.66
114569	NM_052886	MAL2	mal, T-cell differentiation protein 2 (gene/pseudogene)	0	29	49	128	33692	23601	0	0.140628	0.295172	0.577052	139.101	93.6423
100507246	NR_038108,NR_038109,NR_038110,NR_038111	SNHG16	small nucleolar RNA host gene 16	16023	11755	5446	5559	30660	20096	82.5391	66.2325	37.4839	28.4158	143.354	90.091
84973	NR_003672,NR_024542,NR_024543	SNHG7	small nucleolar RNA host gene 7	7606	4368	2326	2323	9989	6680	73.7114	54.6458	36.0988	26.7173	105.666	73.2762
7012	NR_001566	TERC	telomerase RNA component	8545	8247	1562	1405	2787	2920	244.563	258.783	59.1691	39.5602	71.8875	72.3721
387066	NR_003038	SNHG5	small nucleolar RNA host gene 5	6452	8173	2434	2368	3387	2857	164.248	228.137	82.0439	59.3246	77.7096	62.9975
100507303	NR_132114	SNHG19	small nucleolar RNA host gene 19	2547	2157	699	794	2725	1823	92.0758	85.4955	33.4546	28.2546	88.8016	57.0686
85028	NR_024127	SNHG12	small nucleolar RNA host gene 12	4212	1460	721	715	3756	3591	73.557	27.9488	16.6635	12.2884	59.1221	54.3252
100093630	NR_003584,NR_034010,NR_034011	SNHG8	small nucleolar RNA host gene 8	2760	2265	1386	1838	3892	2683	70.1117	68.1281	43.5965	43.1595	80.5177	54.3154
677822	NR_002973	SNORA40	small nucleolar RNA, H/ACA box 40	568	286	379	458	752	540	57.6979	31.7655	50.9026	45.7963	68.8254	47.485
283131	NR_028272,NR_131012	NEAT1	nuclear paraspeckle assembly transcript 1 (non-protein coding)	36713	154547	97346	308320	31500	18906	93.587	96.2612	73.247	172.308	16.1872	45.9308
285958	NR_003697	SNHG15	small nucleolar RNA host gene 15	3270	1437	1099	1209	4463	2469	52.5503	25.3241	23.3885	19.125	64.6585	34.3702
541471	NR_015395,NR_024373,NR_136161,NR_136162,NR_136163,NR_136164,NR_136165,NR_136166	MIR4435-2HG	MIR4435-2 host gene	3338	1162	2512	1685	5718	3683	23.2782	10.2496	20.4124	11.3764	44.9616	31.6967
100505641	NR_046251,NR_046252,NR_046253,NR_046254,NR_046255	FGD5-AS1	FGD5 antisense RNA 1	6274	6958	9235	11271	8301	9936	21.3751	25.9934	41.7529	37.8773	25.5583	29.3449
57291	NR_024031	DANCR	differentiation antagonizing non-protein coding RNA	4319	3081	1044	1275	4052	2226	65.2037	50.986	20.8647	18.941	55.126	29.1095
8420	NR_002909,NR_036473	SNHG3	small nucleolar RNA host gene 3	13400	8965	1317	1455	8800	5111	77.0676	56.4986	10.0252	8.21617	45.5305	25.409
114915	NR_015370	EPB41L4A-AS1	EPB41L4A antisense RNA 1	1265	1352	703	896	2171	2276	13.6755	16.0241	10.0537	9.52533	21.1501	21.3081
729082	NR_026757	OIP5-AS1	OIP5 antisense RNA 1	2454	2514	1153	1912	2892	3267	16.7185	18.7821	10.3988	12.8257	17.7626	19.2814
619383	NR_002569	SCARNA9	small Cajal body-specific RNA 9	855	954	718	1347	413	605	31.2538	38.2299	34.7288	48.4642	13.6032	19.1505
378825	NR_024089	PICSAR	P38 inhibited cutaneous squamous cell carcinoma associated lincRNA	302	273	0	0	1989	1195	5.3077	5.255	0	0	31.5688	18.2215
100507217	NR_037600,NR_037601,NR_037602	LINC01578	long intergenic non-protein coding RNA 1578	1493	2218	912	1653	1801	2520	11.4188	18.5864	9.22116	12.457	12.6856	16.8016
105376843	NR_132278	SNHG25	small nucleolar RNA host gene 25	278	169	43	39	236	155	32.2606	21.5359	6.61392	4.37251	24.6716	15.5674
100506365	NR_110438,NR_110439	OTUD6B-AS1	OTUD6B antisense RNA 1 (head to head)	758	1007	1613	2680	3071	3140	4.09362	5.96568	12.1703	15.0286	15.4054	15.278
101752399	NR_036569,NR_036570	STAG3L5P-PVRIG2P-PILRB	STAG3L5P-PVRIG2P-PILRB readthrough	5824	3461	1664	3130	2691	4592	22.124	14.4476	8.37305	11.6368	8.91821	15.0319
100306951	NR_028514	PITPNA-AS1	PITPNA antisense RNA 1	537	570	198	315	548	661	12.5012	14.547	6.09432	7.2221	11.5036	13.339
654433	NR_015377,NR_047570	PAX8-AS1	PAX8 antisense RNA 1	501	358	2035	5735	2085	2630	2.67665	2.15555	15.6932	32.0848	10.519	12.9561
11068	NM_001291284,NM_007022,NR_111912,NR_111913,NR_111914	CYB561D2	cytochrome b561 family member D2	802	797	786	958	1255	1520	7.73758	8.45298	9.99332	9.14483	10.9126	12.8006
84981	NR_028502,NR_028503,NR_028504,NR_028505	MIR22HG	MIR22 host gene	1712	1993	283	2872	2734	2812	8.59101	11.3664	2.11817	14.6454	12.5573	12.5613
100499177	NR_034075,NR_034076,NR_034077	THAP9-AS1	THAP9 antisense RNA 1	2692	1519	2745	4049	748	2247	15.238	9.41468	20.6337	22.6387	3.8207	11.0409
25845	NR_024158	PP7080	uncharacterized LOC25845	1205	1179	1095	1482	1377	1634	8.9195	9.5658	10.7378	10.8022	9.18589	10.4769
64595	NR_001545	TTTY15	testis-specific transcript, Y-linked 15 (non-protein coding)	0	9	0	0	3848	4837	0	0.0216	0	0	8.54067	10.3167
102723356	NR_125796,NR_125797	ZFPM2-AS1	ZFPM2 antisense RNA 1	0	0	254	305	841	755	0	0	5.36027	4.92318	11.7257	10.272
379025	NR_029434,NR_029435	PSMA3-AS1	PSMA3 antisense RNA 1	1528	1434	1131	1481	2070	2164	8.00612	8.20917	7.79116	7.63392	9.72662	9.85324
399959	NR_024430	MIR100HG	mir-100-let-7a-2 cluster host gene	5	21	496	79	3097	2561	0.0209	0.095982	2.74863	0.325136	11.6901	9.28981
652995	NR_015379	UCA1	urothelial cancer associated 1 (non-protein coding)	2823	2562	11	30	1948	1895	15.7459	15.6656	0.079498	0.159293	9.79186	9.15573
100506233	NR_038903	RAB30-AS1	RAB30 antisense RNA 1 (head to head)	465	602	553	1004	514	540	8.90388	12.6409	14.0371	18.9441	8.87995	8.96562
643911	NM_001308963,NR_034105,NR_034106,NR_110453,NR_110454	CRNDE	colorectal neoplasia differentially expressed (non-protein coding)	1361	1278	220	247	891	803	17.6251	18.1356	3.7014	3.15494	10.363	8.90334
55000	NR_002323,NR_110492,NR_110493	TUG1	taurine up-regulated 1 (non-protein coding)	7822	6367	7201	11296	5240	5945	13.3707	11.9387	16.325	19.0218	8.07925	8.8042
5820	NR_003367	PVT1	Pvt1 oncogene (non-protein coding)	1853	1184	1293	1340	1959	1517	12.3251	8.63599	11.3913	8.7743	11.7454	8.7405
51275	NR_015404	MAPKAPK5-AS1	MAPKAPK5 antisense RNA 1	1113	1759	750	959	1838	1781	6.28411	10.8936	5.60718	5.33185	9.35372	8.71191
724102	NR_003141,NR_036536	SNHG4	small nucleolar RNA host gene 4	3754	1190	1311	968	2192	790	45.1436	15.7283	20.894	11.4932	23.8526	8.28208
283596	NR_001459,NR_003138	SNHG10	small nucleolar RNA host gene 10	1649	613	486	422	1522	1142	13.481	5.47281	5.55936	3.4608	11.8085	8.12902
440944	NR_027007,NR_132780,NR_132781	THUMPD3-AS1	THUMPD3 antisense RNA 1	1745	1504	851	1485	1135	1037	14.0004	13.3817	8.938	11.9765	8.40045	7.54863
207107	NR_027082	SFTA1P	surfactant associated 1, pseudogene	0	0	604	671	992	448	0	0	14.8852	12.3006	16.6533	7.22757
283487	NR_027701	LINC00346	long intergenic non-protein coding RNA 346	2220	3887	341	736	1645	4069	4.53196	8.70152	0.920198	1.47823	3.0265	7.19566
649446	NR_024101	DLGAP1-AS1	DLGAP1 antisense RNA 1	281	289	155	308	243	639	3.63996	4.105	2.66193	3.93594	2.83987	7.19397
100859930	NR_045680	HEIH	hepatocellular carcinoma up-regulated EZH2-associated long non-coding RNA	508	784	467	631	688	1045	3.93827	6.65853	4.7881	4.8087	4.80515	7.01171
407975	NR_027349,NR_027350	MIR17HG	miR-17-92a-1 cluster host gene	2946	782	519	695	1455	1821	12.8059	2.38978	4.00432	4.01998	7.70881	6.89733
100505994	NR_103548,NR_103549	LUCAT1	lung cancer associated transcript 1 (non-protein coding)	106	45	151	184	378	493	1.76144	0.755765	3.1506	2.99201	5.34647	6.85728
100130776	NR_027032	AGAP2-AS1	AGAP2 antisense RNA 1	407	533	523	490	589	935	3.42472	4.926	5.83758	4.05849	4.47239	6.82554
100505806	NR_045196	SNHG18	small nucleolar RNA host gene 18	0	4	0	0	510	888	0	0.038046	0	0	3.98749	6.66619
645212	NR_034170,NR_034171	EIF3J-AS1	EIF3J antisense RNA 1 (head to head)	645	1190	315	770	703	888	4.86077	9.83338	3.14845	5.96488	4.41484	6.21237
10866	NR_040662	HCP5	HLA complex P5 (non-protein coding)	16	16	264	697	363	1402	0.080992	0.089134	1.77554	3.48632	1.66061	6.17274
728190	NR_024397	NUTM2A-AS1	NUTM2A antisense RNA 1	412	369	498	763	531	440	6.4591	6.35095	10.3384	11.78	7.50454	5.97843
102724316	NR_003930,NR_110920,NR_110921,NR_110922,NR_110923,NR_110924,NR_110925,NR_110926,NR_110927,NR_110928,NR_110929	SVIL-AS1	SVIL antisense RNA 1	1416	1382	717	1036	1077	1002	9.1175	9.40067	6.01865	6.28021	6.11341	5.52119
220906	NR_033805	WAC-AS1	WAC antisense RNA 1 (head to head)	2720	3407	1553	2039	2212	2634	6.52901	8.96716	4.93687	4.81718	4.78594	5.47692
100506668	NR_038854	NRAV	negative regulator of antiviral response (non-protein coding)	757	640	608	903	667	927	5.14444	4.77464	5.47558	6.04757	4.0899	5.46312
344595	NR_028301,NR_028302	DUBR	DPPA2 upstream binding RNA	40	74	47	92	801	1553	0.157173	0.318291	0.245005	0.354764	2.86677	5.35581
100506190	NR_038955	LINC00963	long intergenic non-protein coding RNA 963	314	389	625	840	555	1010	1.909	2.59658	5.03787	5.03194	3.04422	5.32482
388796	NR_015366,NR_027241	SNHG17	small nucleolar RNA host gene 17	1229	353	1071	852	959	519	14.3484	4.40703	16.0131	9.73721	10.1956	5.29943
84847	NR_038407	LINC00525	long intergenic non-protein coding RNA 525	215	496	29	186	40	563	2.33183	5.90083	0.405132	1.98095	0.391743	5.29541
103752588	NR_125801	PACERR	PTGS2 antisense NFKB1 complex-mediated expression regulator RNA	0	3	0	0	106	372	0	0.035695	0	0	1.55013	5.24273
128439	NR_003239	SNHG11	small nucleolar RNA host gene 11	729	694	363	449	427	508	8.64695	9.03476	5.70162	5.24612	4.56507	5.21984
101060691	NR_120611,NR_120612,NR_120613	NUTM2B-AS1	NUTM2B antisense RNA 1	1119	768	1064	1728	666	654	4.97463	4.72062	8.71349	9.10898	5.47009	4.95597
100506054	NR_038429,NR_038430,NR_038431	RNASEH1-AS1	RNASEH1 antisense RNA 1	903	956	888	693	828	582	9.45522	11.3901	11.7335	6.92326	7.27706	4.94283
728769	NR_105014	SCAMP1-AS1	SCAMP1 antisense RNA 1	450	737	175	297	422	682	3.74043	6.72944	1.92732	2.43247	3.1635	4.9189
642587	NM_001104548	MIR205HG	MIR205 host gene	0	0	0	0	311	370	0	0	0	0	4.05086	4.63544
100507316	NR_120682,NR_120683	MINCR	MYC-induced long noncoding RNA	368	302	122	175	177	192	9.86303	8.92031	4.64446	4.32948	4.4871	4.61116
85026	NR_122035,NR_122036	ARRDC1-AS1	ARRDC1 antisense RNA 1	679	476	484	547	484	595	5.8856	4.7818	5.54938	4.66794	3.84938	4.46307
440894	NR_046110,NR_046111,NR_046112	LINC01123	long intergenic non-protein coding RNA 1123	758	501	1610	1422	1299	825	4.16464	3.04299	12.3208	8.7027	6.53455	4.34601
100505761	NR_038937,NR_038938	RPARP-AS1	RPARP antisense RNA 1	522	651	316	418	600	561	4.67949	6.29469	3.86292	3.74536	5.0174	4.29988
283104	NR_036485	SBF2-AS1	SBF2 antisense RNA 1	447	285	412	552	983	1033	2.12614	1.48939	2.59465	2.58778	4.22111	4.26116
284900	NR_026962,NR_026963	TTC28-AS1	TTC28 antisense RNA 1	774	627	259	310	637	601	6.69992	5.22384	2.69507	2.50548	4.85817	4.19283
84791	NR_026761	LINC00467	long intergenic non-protein coding RNA 467	487	390	427	474	200	282	8.29061	7.27497	9.61284	7.93813	3.06963	4.15826
100507463	NR_037173,NR_037174,NR_037175,NR_037176	PSMB8-AS1	PSMB8 antisense RNA 1 (head to head)	33	58	125	296	105	495	0.30899	0.59397	1.53734	2.72786	0.887274	4.12731
100526830	NR_037608	SLX1A-SULT1A3	SLX1A-SULT1A3 readthrough (NMD candidate)	1623	1062	1205	2470	500	797	9.44338	6.77322	9.27982	14.149	2.62088	4.01407
378805	NR_015431,NR_024153,NR_034120,NR_109850,NR_109851,NR_109852,NR_109853,NR_109854,NR_109855,NR_110472,NR_110473	LINC-PINT	long intergenic non-protein coding RNA, p53 induced transcript	3781	1721	4261	2842	1081	955	19.977	9.32228	48.0909	21.4309	4.94749	4.00374
414777	NR_024052,NR_024053,NR_102326,NR_102327	HCG18	HLA complex group 18 (non-protein coding)	3201	3248	2171	3162	2207	2560	5.85023	6.27645	5.07694	5.50276	3.57766	3.94363
100506866	NR_038271,NR_038272	TTN-AS1	TTN antisense RNA 1	1788	2417	1447	2511	893	1332	6.33424	9.05056	6.94194	9.13655	2.80664	3.92382
100507602	NR_102759,NR_102760,NR_102761,NR_102762	TRIM52-AS1	TRIM52 antisense RNA 1 (head to head)	497	552	162	242	403	339	6.44324	7.86832	2.67247	3.22503	4.70023	3.87095
84777	NR_119377	DLGAP1-AS2	DLGAP1 antisense RNA 2	222	131	182	288	317	317	3.09095	1.99979	3.3673	3.95674	3.98343	3.83422
100505616	NR_110096,NR_110097,NR_110098,NR_110099,NR_110100	SNHG21	small nucleolar RNA host gene 21	425	343	144	143	313	243	7.50854	6.69771	3.29271	2.44681	4.95004	3.68016
100506714	NR_038956,NR_038957	NUP50-AS1	NUP50 antisense RNA 1 (head to head)	292	417	645	763	384	434	2.83497	4.42747	8.32648	7.30022	3.34554	3.64508
90024	NR_033874	FLJ20021	uncharacterized LOC90024	20	103	95	108	169	259	0.31476	1.83548	2.02699	1.72143	2.47155	3.64039
101929484	NR_132622,NR_132623	LINC01615	long intergenic non-protein coding RNA 1615	7	16	0	0	37	236	0.108779	0.278488	0	0	0.596522	3.57571
338799	NR_002809	LINC01089	long intergenic non-protein coding RNA 1089	330	661	202	332	239	470	2.7924	6.14401	2.26371	2.76978	1.82094	3.45339
387895	NR_033878	LINC00944	long intergenic non-protein coding RNA 944	0	4	35	81	90	192	0	0.069353	0.956277	1.64274	1.67266	3.4521
100874058	NR_049718	COX10-AS1	COX10 antisense RNA 1	640	395	434	365	712	588	4.24378	2.87102	3.81187	2.38319	4.25623	3.38105
439990	NR_038464	LINC00857	long intergenic non-protein coding RNA 857	296	224	941	1485	806	650	1.76764	1.46418	7.43893	8.72813	4.33796	3.36123
439994	NR_029408,NR_135292	LINC00863	long intergenic non-protein coding RNA 863	368	676	239	394	241	399	3.59377	6.91531	2.6936	3.12108	2.16404	3.32267
317648	NR_015453	NOP14-AS1	NOP14 antisense RNA 1	600	617	636	1003	548	1148	2.00053	2.25248	2.80501	3.28996	1.64419	3.31312
339290	NR_015389	LINC00667	long intergenic non-protein coding RNA 667	1609	1743	667	974	1101	1177	5.21814	6.19671	2.86114	3.10784	3.21738	3.30523
729013	NR_034137	ZBED5-AS1	ZBED5 antisense RNA 1	210	460	227	547	116	321	2.43268	5.84615	3.48233	6.24195	1.21075	3.21742
400931	NR_027033,NR_110479	MIRLET7BHG	MIRLET7B host gene	2318	1232	2048	3421	827	1316	6.39632	3.71831	7.47113	9.2876	2.06122	3.15767
283314	NR_026947	C1RL-AS1	C1RL antisense RNA 1	3405	2683	1738	1834	1207	1487	8.33655	7.20125	5.63421	4.41976	2.6626	3.15335
100652772	NR_073113	NNT-AS1	NNT antisense RNA 1	17	51	569	680	817	931	0.065992	0.215348	2.94303	2.61228	2.87351	3.14782
100128782	NR_023389,NR_023390	LINC00476	long intergenic non-protein coding RNA 476	897	1626	111	157	329	613	3.4758	6.38558	0.886749	0.314308	2.2452	3.12962
147727	NR_024333	ILF3-AS1	ILF3 antisense RNA 1 (head to head)	1789	1553	476	351	607	563	11.4773	10.9263	4.03776	2.21637	3.50847	3.12608
100506649	NR_038924	PXN-AS1	PXN antisense RNA 1	167	179	63	104	223	213	2.81064	3.30942	1.40024	1.72926	3.40016	3.11523
105369154	NR_123722	PKD1P6-NPIPP1	PKD1P6-NPIPP1 readthrough	3770	2423	3030	3546	800	805	16.7664	11.8133	17.8415	15.5246	3.20667	3.10057
84848	NR_024607	MIR503HG	MIR503 host gene	18	11	10	8	210	216	0.293211	0.187997	0.204111	0.119637	3.10559	3.06188
284756	NM_001302813,NM_001302815,NM_173644,NR_126504	C20orf197	chromosome 20 open reading frame 197	0	0	0	0	529	316	0	0	0	0	5.31154	3.04219
100526831	NR_037609	SLX1B-SULT1A4	SLX1B-SULT1A4 readthrough (NMD candidate)	1318	879	515	1362	311	598	7.67951	5.61792	3.97177	7.81197	1.63266	3.01554
729096	NR_026592	BMS1P4	BMS1, ribosome biogenesis factor pseudogene 4	970	727	682	919	409	524	6.38798	5.24378	5.94202	5.9524	2.42378	2.98725
90271	NR_026762	OLMALINC	oligodendrocyte maturation-associated long intergenic non-coding RNA	80	69	61	184	229	262	1.03978	0.982192	1.03922	2.35474	2.68518	2.96447
654434	NR_027058	SNHG20	small nucleolar RNA host gene 20	1838	1036	638	713	653	574	10.9362	6.75998	5.02714	4.17408	3.5004	2.95488
101927167	NR_125398	GATA2-AS1	GATA2 antisense RNA 1	1065	1896	0	0	140	617	5.82975	11.3757	0	0	0.689856	2.92288
574406	NR_104133	ADAMTSL4-AS1	ADAMTSL4 antisense RNA 1	247	533	610	708	241	269	3.07452	7.27609	10.0487	8.67822	2.70014	2.90044
283267	NR_015451	LINC00294	long intergenic non-protein coding RNA 294	335	349	399	730	430	849	1.30552	1.49268	2.05869	2.80513	1.51107	2.86976
79940	NR_026807,NR_121612,NR_121613,NR_121614	LINC00472	long intergenic non-protein coding RNA 472	87	86	1362	1526	2489	2432	0.117027	0.127074	2.44497	2.03987	3.04969	2.86646
100507459	NR_109990	NRSN2-AS1	NRSN2 antisense RNA 1	349	1118	150	394	177	357	3.23008	11.3431	1.82906	3.58644	1.47106	2.85988
100507495	NR_040047,NR_040048,NR_040049	SDCBP2-AS1	SDCBP2 antisense RNA 1	251	481	324	550	330	614	1.31236	2.82707	2.25315	2.88223	1.58428	2.83331
150381	NR_027034	PRR34-AS1	PRR34 antisense RNA 1	350	356	377	599	363	414	2.75674	3.07516	3.93243	4.64883	2.58165	2.82915
100379345	NR_038975	MIR181A2HG	MIR181A2 host gene	16	28	16	29	49	157	0.326093	0.624542	0.427144	0.596603	0.910776	2.829
158960	NR_103768	CH17-340M24.3	uncharacterized protein BC009467	60	150	44	73	63	151	1.27891	3.5492	1.23389	1.54856	1.22208	2.80832
221178	NM_001166271,NM_001286792,NM_001286793,NM_001286794,NM_001286795,NM_153023,NR_104595	SPATA13	spermatogenesis associated 13	2903	1729	3649	4333	3349	2001	4.76934	2.98099	7.70164	7.0458	4.64927	2.76469
104355426	NR_126418	LENG8-AS1	LENG8 antisense RNA 1	281	297	228	298	183	220	4.05626	4.70318	4.3544	4.24374	2.38553	2.75208
100130449	NR_024014	PP14571	uncharacterized LOC100130449	0	4	9	11	68	486	0	0.028068	0.067795	0.062995	0.388191	2.69054
10301	NR_002605,NR_109973,NR_109974	DLEU1	deleted in lymphocytic leukemia 1 (non-protein coding)	583	490	629	716	1048	614	3.11983	3.09185	3.91334	3.79146	4.32852	2.66642
644192	NR_102743,NR_102744,NR_125738	NR2F2-AS1	NR2F2 antisense RNA 1	126	407	37	47	219	248	1.61405	5.92434	0.776157	0.667165	2.7513	2.66033
8847	NR_002612	DLEU2	deleted in lymphocytic leukemia 2 (non-protein coding)	593	282	272	339	929	654	2.76466	1.43938	1.67788	1.55442	3.903	2.64028
554202	NR_027054	MIR31HG	MIR31 host gene	0	0	813	701	239	506	0	0	6.46413	4.14288	1.28925	2.63179
644873	NR_015360	LINC01184	long intergenic non-protein coding RNA 1184	412	478	805	1242	510	692	1.79776	2.28858	4.65335	5.34161	2.0059	2.61743
401264	NR_103446,NR_103447	TRAM2-AS1	TRAM2 antisense RNA 1 (head to head)	351	460	178	213	405	584	1.76892	2.93928	1.18475	1.05443	2.0252	2.55003
100506686	NR_040051,NR_040052,NR_040054,NR_040055,NR_040056	IQCH-AS1	IQCH antisense RNA 1	221	571	222	673	452	490	1.78495	3.97909	1.36032	2.91832	2.61711	2.50797
730091	NR_038387	LINC00886	long intergenic non-protein coding RNA 886	29	51	261	250	192	734	0.109039	0.214465	1.33254	0.94899	0.666285	2.45917
90632	NR_026860,NR_026861	LINC00473	long intergenic non-protein coding RNA 473	310	284	0	0	740	309	2.58043	2.70173	0	0	5.76682	2.45584
100131564	NR_034089	CCDC18-AS1	CCDC18 antisense RNA 1	1850	6060	678	1178	178	883	5.91996	21.2637	2.873	3.71013	0.511004	2.44615
151009	NR_027244	LINC01106	long intergenic non-protein coding RNA 1106	367	261	716	1219	479	475	2.1664	1.68907	5.60243	7.09716	2.55053	2.43029
440465	NR_026857	BAIAP2-AS1	BAIAP2 antisense RNA 1 (head to head)	788	1635	883	1478	487	952	2.29877	5.2321	3.41021	4.24626	1.28143	2.40636
101928378	NR_110730	PTOV1-AS2	PTOV1 antisense RNA 2	400	153	221	165	245	231	4.68204	1.95729	3.42875	1.90162	2.5838	2.34268
100507567	NR_038237	RAB11B-AS1	RAB11B antisense RNA 1	219	353	70	171	123	214	2.75533	4.88328	1.16114	2.12499	1.39035	2.33888
440288	NR_038448,NR_038449,NR_120377	UBL7-AS1	UBL7 antisense RNA 1 (head to head)	358	270	169	167	283	301	3.07581	2.59149	1.98385	1.35143	2.31198	2.31572
92070	NR_033339	CTBP1-AS2	CTBP1 antisense RNA 2 (head to head)	607	665	1050	891	672	606	2.6722	3.20912	6.12324	3.86157	2.66792	2.30931
283624	NR_038970,NR_038971	LINC00641	long intergenic non-protein coding RNA 641	2422	1394	1047	1313	1129	999	7.03033	4.28624	3.65646	3.38389	2.6718	2.30467
100506451	NR_038227,NR_038228	RASSF8-AS1	RASSF8 atnisense RNA 1	543	567	30	18	166	197	7.35077	8.42428	0.526441	0.236613	1.99694	2.2985
100505738	NR_039989	MIR4458HG	MIR4458 host gene	240	240	0	0	744	667	0.952866	1.04532	0	0	2.66761	2.29773
100506394	NR_044993	GAS6-AS2	GAS6 antisense RNA 2 (head to head)	14	69	12	49	233	397	0.089515	0.49991	0.10379	0.319885	1.39552	2.28134
8123	NR_022008	PWAR5	Prader Willi/Angelman region RNA 5	1384	1498	0	0	708	682	5.29302	6.28271	0	0	2.44175	2.2603
729678	NR_027183,NR_045678,NR_045679	LINC00847	long intergenic non-protein coding RNA 847	545	783	285	398	191	378	3.74348	5.86079	2.56965	2.6899	1.1736	2.24869
389741	NR_015363,NR_126044,NR_126045,NR_126046	GLIDR	glioblastoma down-regulated RNA	253	248	134	138	235	300	1.89342	2.1789	1.38454	1.04804	1.7244	2.22703
550112	NR_015439	UBA6-AS1	UBA6 antisense RNA 1 (head to head)	289	252	463	604	394	454	1.62577	1.5522	3.45426	3.34534	2.00056	2.21543
100507321	NR_040023	ERVK13-1	endogenous retrovirus group K13 member 1	1505	2091	2656	4247	1483	1644	2.32925	3.54858	5.44416	6.47282	2.06967	2.20429
643837	NR_047519,NR_047521,NR_047523,NR_047524,NR_047525,NR_047526	LINC01128	long intergenic non-protein coding RNA 1128	957	527	468	489	1281	757	2.81112	1.82793	1.90581	1.4193	3.4797	2.19522
102724826	NR_126465,NR_126466,NR_126467	ZNF337-AS1	ZNF337 antisense RNA 1	350	497	474	599	132	200	4.64232	7.61448	7.73575	7.63574	1.53602	2.1777
285830	NR_026972,NR_026973	HLA-F-AS1	HLA-F antisense RNA 1	48	27	13	27	256	280	0.318609	0.195374	0.1089	0.177718	2.04328	2.13573
643650	NR_033957	LINC00842	long intergenic non-protein coding RNA 842	7	1	78	286	92	541	0.028243	0.00244	0.462422	1.26097	0.370599	2.10386
100131096	NR_040071	TNRC6C-AS1	TNRC6C antisense RNA 1	25	117	171	211	220	593	0.097948	0.515746	0.912567	0.840384	0.800742	2.07852
401588	NR_015378	ZNF674-AS1	ZNF674 antisense RNA 1 (head to head)	1630	1177	247	180	624	395	9.79465	7.75475	1.96394	1.0592	3.37977	2.05606
148189	NR_027301	LINC00662	long intergenic non-protein coding RNA 662	236	248	164	236	187	374	1.48183	1.70664	1.36544	1.45603	1.05558	2.03585
100505648	NR_040058	RAD51-AS1	RAD51 antisense RNA 1 (head to head)	377	738	164	337	106	209	4.20897	9.03055	2.41102	3.69879	1.06177	2.01929
285033	NR_046322	STARD7-AS1	STARD7 antisense RNA 1	407	480	154	196	408	448	2.11395	2.73328	1.05762	1.00267	1.90971	2.01704
100131234	NR_040073	MIR181A1HG	MIR181A1 host gene	0	0	155	267	34	109	0	0	4.36258	5.61407	0.638535	2.00697
116349	NR_126522	EXOC3-AS1	EXOC3 antisense RNA 1	398	524	182	231	153	238	3.86888	5.58975	2.34263	2.21351	1.33995	2.00227
441094	NR_021490,NR_021491,NR_109818,NR_109819,NR_109820,NR_109821,NR_109822,NR_109823,NR_109824,NR_109825	NR2F1-AS1	NR2F1 antisense RNA 1	4106	5228	888	1319	964	511	17.7525	24.2561	4.98691	5.6234	3.92181	1.97477
100506211	NR_038262	MIR210HG	MIR210 host gene	129	246	111	310	235	405	0.721663	1.51162	0.819357	1.70733	1.18237	1.96234
677778	NR_003011	SCARNA15	small Cajal body-specific RNA 15	27	19	2	8	18	22	2.69298	2.02252	0.163905	0.764725	1.56285	1.91073
735301	NR_003142	SNHG9	small nucleolar RNA host gene 9	225	82	112	119	66	40	12.4603	4.94247	8.21483	6.45052	3.28926	1.9043
100048912	NR_003529,NR_047532,NR_047533,NR_047534,NR_047535,NR_047536,NR_047537,NR_047538,NR_047539,NR_047540,NR_047541,NR_047542,NR_047543,NR_120536	CDKN2B-AS1	CDKN2B antisense RNA 1	0	0	129	188	168	321	0	0	0.603367	0.816791	0.90122	1.86973
100131067	NR_034121,NR_034122,NR_034123	CKMT2-AS1	CKMT2 antisense RNA 1	588	628	345	423	248	366	3.07857	3.72047	2.57277	2.23167	1.34669	1.86261
84852	NR_024124,NR_024125,NR_024126,NR_027645,NR_027646	ATP1A1-AS1	ATP1A1 antisense RNA 1	262	716	44	100	62	211	2.58691	7.26627	0.533595	1.00719	0.532617	1.85296
100128191	NR_027157	TMPO-AS1	TMPO antisense RNA 1	352	195	224	87	585	522	1.43639	0.870242	1.20881	0.346844	2.15118	1.84638
440993	NR_122105	LINC00969	long intergenic non-protein coding RNA 969	212	222	369	751	104	154	2.90073	3.33657	6.69562	10.1494	1.28065	1.8279
100874091	NR_046650,NR_109809,NR_109810	TM4SF1-AS1	TM4SF1 antisense RNA 1	88	114	140	180	94	122	1.46826	2.08346	3.04876	2.87188	1.42739	1.7815
145438	NR_037676	FRMD6-AS1	FRMD6 antisense RNA 1	69	97	65	52	195	354	0.395688	0.610251	0.491232	0.2945	1.01666	1.77558
100506599	NR_038969	PPP1R26-AS1	PPP1R26 antisense RNA 1	1721	1712	390	423	313	464	7.58414	8.27221	2.27508	1.83454	1.24268	1.76833
100130557	NR_024567	NFYC-AS1	NFYC antisense RNA 1	1614	1414	353	254	469	503	6.54684	6.2861	1.89328	1.01149	1.71139	1.76735
643783	NR_125363	USP46-AS1	USP46 antisense RNA 1	76	117	98	168	64	139	1.10964	1.87006	1.89224	2.43095	0.845075	1.76105
100507308	NR_109982	TARID	TCF21 antisense RNA inducing promoter demethylation	0	0	0	0	354	469	0	0	0	0	1.37811	1.75734
100505783	NR_038337,NR_038338,NR_038339	OSER1-AS1	OSER1 antisense RNA 1 (head to head)	249	667	92	320	69	247	1.97342	5.94158	0.973904	2.50503	0.490677	1.73334
554203	NR_024582	JPX	JPX transcript, XIST activator (non-protein coding)	438	316	198	257	349	258	3.37415	2.67248	2.0158	1.94992	2.42312	1.72436
100287765	NR_038988	LINC00630	long intergenic non-protein coding RNA 630	478	478	306	420	275	326	2.91388	3.19306	2.46815	2.51906	1.50892	1.71837
100302692	NR_028379	FTX	FTX transcript, XIST regulator (non-protein coding)	663	994	732	816	212	360	3.62858	5.9656	5.30404	4.40014	1.0445	1.70743
100506392	NR_103743,NR_103744	SLC16A1-AS1	SLC16A1 antisense RNA 1	392	152	105	124	244	144	4.83893	2.19994	1.92162	1.44674	2.74673	1.67809
91316	NR_024448	GUSBP11	glucuronidase, beta pseudogene 11	2503	2811	641	1060	456	513	9.45229	11.6397	3.20284	3.93986	1.55177	1.67791
100506469	NR_038396	TMEM147-AS1	TMEM147 antisense RNA 1	1109	747	305	337	280	239	8.79473	6.49448	3.19449	2.63144	1.99817	1.6385
101927599	NR_110703,NR_110704,NR_110705,NR_110706	ZNF529-AS1	ZNF529 antisense RNA 1	394	446	19	30	137	176	4.31434	5.19001	0.247565	0.307538	1.2503	1.63155
439949	NR_036502,NR_036503	PRKCQ-AS1	PRKCQ antisense RNA 1	93	44	111	109	375	320	0.535525	0.273732	0.841897	0.610878	1.95301	1.60312
84996	NR_026845	URB1-AS1	URB1 antisense RNA 1 (head to head)	215	413	196	110	129	119	3.34348	7.04902	4.03529	1.67555	1.81155	1.59959
400657	NR_024484	LINC00909	long intergenic non-protein coding RNA 909	852	1094	110	165	390	497	3.16553	4.45595	0.538836	0.601205	1.3029	1.59699
100131434	NR_027455	LINC00893	long intergenic non-protein coding RNA 893	135	411	180	461	117	334	0.737439	2.47209	1.30361	2.48662	0.575504	1.58682
100129387	NR_024490	GABPB1-AS1	GABPB1 antisense RNA 1	1584	1344	744	1196	458	583	4.93758	4.59554	3.07047	3.66944	1.28569	1.57263
114044	NR_002776,NR_110565,NR_110566,NR_110567	MCM3AP-AS1	MCM3AP antisense RNA 1	462	773	298	568	403	339	2.53309	4.60288	2.12855	3.09506	1.94374	1.56049
101929145	NR_132103,NR_132104	PPP3CB-AS1	PPP3CB antisense RNA 1 (head to head)	235	420	330	709	246	408	1.00781	2.02039	1.9061	3.02167	0.924655	1.5408
100505865	NR_046242	LINC00920	long intergenic non-protein coding RNA 920	4	14	120	50	293	125	0.056554	0.206489	2.23714	0.687026	3.72815	1.52961
100506737	NR_131244	LINC01589	long intergenic non-protein coding RNA 1589	0	0	57	161	57	79	0	0	1.68587	3.54747	1.13771	1.5242
728855	NR_024510,NR_024511,NR_024584,NR_109754	LINC00623	long intergenic non-protein coding RNA 623	2	7	250	426	281	447	0.007157	0.027564	1.25011	1.63279	0.971116	1.52343
100507458	NR_110900	ZNF213-AS1	ZNF213 antisense RNA 1 (head to head)	130	215	92	135	86	152	1.48765	2.6991	1.38982	1.52423	0.882907	1.50882
101929212	NR_104064,NR_104065	SMIM2-AS1	SMIM2 antisense RNA 1	11	6	60	82	95	161	0.110922	0.06278	0.857066	0.864352	0.914872	1.50191
100130967	NM_001195032,NM_001302839,NM_001302840,NM_001302841	C6orf99	chromosome 6 open reading frame 99	48	78	65	123	157	117	0.637276	1.1331	1.3118	1.91244	2.06438	1.47356
101928687	NR_120641,NR_120642	LINC01468	long intergenic non-protein coding RNA 1468	409	358	49	54	102	128	5.42564	5.19825	0.829572	0.698518	1.21489	1.46273
100505854	NR_038361,NR_134251,NR_134253,NR_134254	APTR	Alu-mediated CDKN1A/p21 transcriptional regulator (non-protein coding)	678	819	445	524	272	261	4.39775	5.81336	3.80167	3.34266	1.57815	1.45545
100287082	NR_120598	GACAT2	gastric cancer associated transcript 2 (non-protein coding)	47	288	0	0	110	104	0.728713	4.9755	0	0	1.55557	1.41263
101927574	NR_110388	LINC01186	long intergenic non-protein coding RNA 1186	11	9	41	83	71	83	0.202148	0.191904	1.05779	1.5978	1.24746	1.41
144481	NR_038263	SOCS2-AS1	SOCS2 antisense RNA 1	4	0	0	0	138	72	0.067466	0	0	0	2.77784	1.39356
100874323	NR_046609	HOXA10-AS	HOXA10 antisense RNA	0	0	334	364	141	145	0	0	4.91483	3.98247	1.40981	1.39294
101669762	NR_103783	BLACAT1	bladder cancer associated transcript 1 (non-protein coding)	423	85	534	691	249	326	2.08491	0.455346	3.48713	3.35272	1.10548	1.38917
100287616	NR_040066,NR_040067,NR_040068,NR_040069,NR_040070	LOXL1-AS1	LOXL1 antisense RNA 1	0	0	8	0	744	295	0	0	0.055005	0	3.65526	1.37352
401074	NR_040004,NR_040005	LINC00960	long intergenic non-protein coding RNA 960	0	0	232	279	207	161	0	0	3.02183	2.69214	1.82917	1.36665
101927111	NR_109992,NR_109993	SUCLG2-AS1	SUCLG2 antisense RNA 1 (head to head)	93	111	37	37	222	144	1.10981	1.50162	0.565239	0.466396	2.50534	1.34968
101927492	NR_110227	UTAT33	uncharacterized LOC101927492	0	0	0	0	12	68	0	0	0	0	0.24366	1.32342
55449	NR_023921,NR_023922,NR_023923,NR_023924	DHRS4-AS1	DHRS4 antisense RNA 1	520	985	826	838	219	340	2.26861	4.72413	4.91209	3.73902	0.896422	1.32251
286467	NR_026975	FIRRE	firre intergenic repeating RNA element	0	0	17	27	323	346	0	0	0.094282	0.115619	1.28168	1.31938
100190939	NR_024458	TPT1-AS1	TPT1 antisense RNA 1	187	311	92	228	92	180	1.57583	2.87795	1.02484	1.89227	0.6945	1.31585
100507347	NR_108060,NR_108061	VIM-AS1	VIM antisense RNA 1	821	802	346	383	334	208	5.70227	6.05314	3.31486	2.85864	2.27747	1.31539
101928243	NR_110199,NR_110200	DARS-AS1	DARS antisense RNA 1	40	87	29	63	75	101	0.57765	1.44646	0.559961	0.89072	1.00434	1.28133
574036	NR_024337	SERTAD4-AS1	SERTAD4 antisense RNA 1	0	0	19	8	168	92	0	0	0.403416	0.126904	2.44071	1.27835
100506428	NR_038892,NR_038893,NR_038894	CBR3-AS1	CBR3 antisense RNA 1	51	76	3	8	75	162	0.426324	0.728867	0.050785	0.068961	0.563834	1.27368
100289092	NR_046287,NR_046288,NR_046289,NR_046290	ATP2A1-AS1	ATP2A1 antisense RNA 1	84	63	39	24	77	61	1.99493	1.64956	1.20192	0.505259	1.66403	1.2548
11257	NR_015381	TP53TG1	TP53 target 1 (non-protein coding)	125	380	75	189	33	80	2.26487	7.56499	1.80034	3.3704	0.538662	1.25158
102157401	NR_109828	PCBP2-OT1	PCBP2 overlapping transcript 1	65	33	69	78	89	66	1.40193	0.768862	1.9916	1.67246	1.74039	1.24557
283875	NR_033861	LINC00514	long intergenic non-protein coding RNA 514	11	13	0	9	69	353	0.04325	0.052729	0	0.032808	0.246608	1.22503
100009676	NR_024407	ZBTB11-AS1	ZBTB11 antisense RNA 1	456	692	175	271	239	304	2.10999	3.508	1.07126	1.23145	0.9947	1.21579
728431	NR_038842	LINC01137	long intergenic non-protein coding RNA 1137	13	60	463	548	89	155	0.117506	0.590376	5.53544	4.8708	0.720397	1.21262
105416157	NR_131157	NKILA	NF-kappaB interacting long non-coding RNA	147	94	275	270	402	282	0.726251	0.511332	1.80863	1.31822	1.79649	1.21191
414245	NR_038373,NR_134458,NR_134459,NR_134460	DNAJC9-AS1	DNAJC9 antisense RNA 1	225	252	142	163	143	101	3.29593	4.22434	2.61728	2.42903	1.94468	1.20854
414245	NR_038373,NR_134458,NR_134459,NR_134460	DNAJC9-AS1	DNAJC9 antisense RNA 1	225	252	142	163	143	101	3.29593	4.22434	2.61728	2.42903	1.94468	1.20854
100506826	NR_038266,NR_121654	MYLK-AS1	MYLK antisense RNA 1	78	127	25	35	47	84	1.28854	2.31107	0.526886	0.570841	0.66856	1.20636
100996511	NR_110616	LINC01355	long intergenic non-protein coding RNA 1355	564	653	475	539	367	377	2.0705	2.6304	2.31199	1.95022	1.2161	1.19855
100216545	NR_024586	KMT2E-AS1	KMT2E antisense RNA 1 (head to head)	1389	1419	858	1329	295	386	4.9801	5.57864	4.07031	4.68788	0.952576	1.19803
114614	NR_001458	MIR155HG	MIR155 host gene	0	0	31	16	263	156	0	0	0.353857	0.1299	2.0708	1.18286
100861548	NR_046507	PINK1-AS	PINK1 antisense RNA	792	747	340	446	418	469	2.29978	2.37647	1.30552	1.27368	1.09262	1.18013
100292680	NR_028415	LINC00942	long intergenic non-protein coding RNA 942	20	27	0	22	30	237	0.110827	0.165734	0	0.124377	0.151781	1.17921
100506713	NR_040089	ALOX12-AS1	ALOX12 antisense RNA 1	115	97	70	177	43	69	2.27675	2.09676	1.83079	3.44461	0.764217	1.17828
100129781	NR_132983,NR_132984	MIR193BHG	MIR193B host gene	31	100	23	63	54	86	0.480488	1.8111	0.498321	0.974164	0.914348	1.17659
284751	NR_034124	LINC01270	long intergenic non-protein coding RNA 1270	129	277	6	29	64	240	0.728011	1.71681	0.043535	0.158828	0.326624	1.17595
101928062	NR_120459,NR_120460,NR_120461	LINC01481	long intergenic non-protein coding RNA 1481	64	96	12	44	66	90	1.02849	1.77902	0.341648	0.738309	0.907783	1.16492
101928062	NR_120459,NR_120460,NR_120461	LINC01481	long intergenic non-protein coding RNA 1481	64	96	12	44	66	90	1.02849	1.77902	0.341648	0.738309	0.907783	1.16492
203414	NR_126059	LINC01560	long intergenic non-protein coding RNA 1560	493	429	109	90	242	262	2.52885	2.41385	0.740743	0.450177	1.11897	1.16415
100132707	NR_024476,NR_024477	PAXIP1-AS2	PAXIP1 antisense RNA 2	212	690	59	183	50	159	1.75906	6.23479	0.72843	1.48582	0.349652	1.15475
100131691	NR_027334	MZF1-AS1	MZF1 antisense RNA 1	256	362	120	116	120	267	1.26617	1.96063	0.781562	0.562467	0.532154	1.14187
644246	NR_034172	KANSL1-AS1	KANSL1 antisense RNA 1	41	86	276	362	17	54	1.01216	2.32773	9.00775	8.79538	0.376924	1.13928
100131089	NR_040059,NR_040060,NR_040061,NR_040062	SRP14-AS1	SRP14 antisense RNA1 (head to head)	113	126	74	140	26	117	1.00523	1.03925	0.869014	1.06854	0.245829	1.11853
84989	NR_027182	JMJD1C-AS1	JMJD1C antisense RNA 1	70	176	124	258	80	130	0.668133	1.85686	1.5756	2.45085	0.692124	1.08059
84820	NR_003655	POLR2J4	polymerase (RNA) II subunit J4, pseudogene	842	1035	501	817	586	626	1.66859	2.24808	1.31473	1.59274	1.04557	1.07479
101926888	NR_109885,NR_109886	RALY-AS1	RALY antisense RNA 1	100	107	104	117	39	64	1.91554	2.24214	2.63726	2.19661	0.671243	1.05503
105221694	NR_130765,NR_130766	BISPR	BST2 interferon stimulated positive regulator (non-protein coding)	3	29	142	242	94	181	0.017249	0.200706	1.26364	1.60432	0.576316	1.04872
493812	NR_026790	HCG11	HLA complex group 11 (non-protein coding)	2126	2504	753	1090	343	521	4.82273	6.22834	2.26142	2.43361	0.701372	1.02241
100130275	NR_033910	TFAP2A-AS1	TFAP2A antisense RNA 1	68	138	24	56	35	119	0.66958	1.49241	0.30979	0.540229	0.303447	1.0169
100652736	NR_103767	LINC01311	long intergenic non-protein coding RNA 1311	682	347	76	150	133	102	7.8007	4.35375	1.1384	1.68266	1.37182	1.00793
254128	NR_037856,NR_037857,NR_037858	NIFK-AS1	NIFK antisense RNA 1	334	379	151	202	106	163	2.38416	2.96888	1.42595	1.42348	0.680545	1.00704
100505894	NR_039993,NR_039994,NR_039995,NR_105019,NR_105020	TMEM161B-AS1	TMEM161B antisense RNA 1	70	113	105	244	85	93	0.819284	1.44832	1.67384	3.01951	0.970681	0.997936
148898	NR_033690,NR_033691	ZNF436-AS1	ZNF436 antisense RNA 1	386	745	92	109	140	200	1.9989	5.25057	0.701454	0.689582	0.566864	0.990885
653390	NR_003369	RRN3P2	RRN3 homolog, RNA polymerase I transcription factor pseudogene 2	327	212	270	348	203	211	1.7591	1.25007	1.91996	1.84291	0.981405	0.981651
100133991	NR_024434,NR_024435,NR_110324,NR_110325,NR_110326	MAP3K14-AS1	MAP3K14 antisense RNA 1	78	92	44	84	28	89	0.937498	1.23596	0.707269	1.06173	0.318976	0.976947
150759	NR_103734	LINC00342	long intergenic non-protein coding RNA 342	775	989	482	716	189	273	3.19795	4.4716	2.63243	2.90625	0.699333	0.974634
645676	NR_027023	ASH1L-AS1	ASH1L antisense RNA 1	590	465	221	231	159	171	3.87521	3.35021	1.91671	1.49024	0.9384	0.970741
100873962	NR_046502	LINC00278	long intergenic non-protein coding RNA 278	0	0	0	0	9	47	0	0	0	0	0.176341	0.970435
339201	NR_049729,NR_049730	ASB16-AS1	ASB16 antisense RNA 1	557	537	280	245	128	196	3.38293	3.49526	2.60505	1.67274	0.704055	0.969927
401232	NR_026856	LINC01011	long intergenic non-protein coding RNA 1011	178	281	50	73	42	133	1.45374	2.52378	0.541013	0.584657	0.309653	0.943801
339929	NR_036497	LPP-AS2	LPP antisense RNA 2	120	323	190	345	118	244	0.534036	1.58173	1.1242	1.51673	0.476047	0.943498
100506516	NR_108081	LINC01176	long intergenic non-protein coding RNA 1176	83	96	99	145	46	60	1.4961	1.8902	2.35465	2.56934	0.734843	0.93016
643749	NR_034108,NR_034109,NR_034110,NR_034111	TRAF3IP2-AS1	TRAF3IP2 antisense RNA 1	283	245	102	155	200	181	2.04609	2.12822	1.25224	1.32556	0.915389	0.926839
375295	NR_040001	LINC01116	long intergenic non-protein coding RNA 1116	0	0	357	199	76	87	0	0	5.76537	2.38378	0.831848	0.914511
106660610	NR_132993	MIR5689HG	MIR5689 host gene	9	12	16	60	20	54	0.167477	0.244894	0.392869	1.14393	0.34468	0.911113
100272228	NR_027456	LINC00894	long intergenic non-protein coding RNA 894	258	615	310	737	165	259	1.04433	2.73429	1.6635	2.93959	0.602307	0.909142
100507178	NR_037868	SLFNL1-AS1	SLFNL1 antisense RNA 1	1124	398	340	349	559	387	3.02082	1.17157	1.20916	0.92203	1.35396	0.899848
101927631	NR_110007,NR_110008,NR_110009	ADNP-AS1	ADNP antisense RNA 1	25	83	174	209	58	84	0.306188	1.13568	2.90361	2.56311	0.653612	0.894033
101928483	NR_121577	NALT1	NOTCH1 associated lncRNA in T-cell acute lymphoblastic leukemia 1	117	406	42	71	25	44	2.76199	10.5001	1.28678	1.63452	0.517905	0.881779
101928099	NR_121566,NR_121567,NR_121568,NR_121569	PCAT7	prostate cancer associated transcript 7 (non-protein coding)	16	29	41	130	47	98	0.166964	0.301695	0.55811	1.30308	0.442627	0.872066
727677	NR_024393,NR_117100	CASC8	cancer susceptibility candidate 8 (non-protein coding)	148	129	308	301	359	122	1.22017	1.1656	3.36282	2.44941	2.67576	0.869901
100652739	NR_045126,NR_045127	RAET1E-AS1	RAET1E antisense RNA 1	25	44	6	3	32	94	0.267644	0.507002	0.07762	0.030405	0.308047	0.869477
100652739	NR_045126,NR_045127	RAET1E-AS1	RAET1E antisense RNA 1	25	44	6	3	32	94	0.267644	0.507002	0.07762	0.030405	0.308047	0.869477
100506465	NR_110025,NR_110026	LINC01234	long intergenic non-protein coding RNA 1234	0	0	3	8	157	171	0	0	0.022046	0.043031	0.820825	0.854502
441263	NR_023383	DTX2P1-UPK3BP1-PMS2P11	DTX2P1-UPK3BP1-PMS2P11 readthrough, transcribed pseudogene	325	248	468	726	103	135	2.37503	1.99041	4.52778	5.23005	0.675783	0.850314
100507540	NR_110952,NR_110953	LINC01504	long intergenic non-protein coding RNA 1504	0	0	157	541	8	60	0	0	2.50782	5.77783	0.135736	0.848351
729614	NR_024279	FLJ37453	uncharacterized LOC729614	248	353	109	181	117	205	1.16877	1.82587	0.679956	0.839716	0.498023	0.836834
100288198	NR_040671	HMGN3-AS1	HMGN3 antisense RNA 1	188	538	47	54	89	223	0.80677	2.54031	0.268275	0.22563	0.343752	0.831666
101241892	NR_103844	NPTN-IT1	NPTN intronic transcript 1	314	213	255	391	145	194	1.55265	1.15632	1.6693	1.9051	0.647103	0.82943
653645	NR_002924	TBC1D3P1-DHX40P1	TBC1D3P1-DHX40P1 readthrough, transcribed pseudogene	120	252	58	98	94	143	0.807515	1.85409	0.511961	0.646102	0.570104	0.829076
79854	NR_024321	LINC00115	long intergenic non-protein coding RNA 115	220	143	42	61	55	98	2.1509	1.53208	0.541696	0.582118	0.482125	0.828456
401106	NR_033929	LINC00884	long intergenic non-protein coding RNA 884	0	19	23	49	41	84	0	0.238899	0.334855	0.55396	0.414828	0.828061
100505812	NR_040599	CARD8-AS1	CARD8 antisense RNA 1	69	28	74	63	195	145	0.45129	0.200992	0.640924	0.403608	1.15348	0.824586
221756	NR_033851	SERPINB9P1	serpin family B member 9 pseudogene 1	32	69	67	113	13	91	0.322577	0.778442	0.91417	1.14399	0.111693	0.806241
728192	NR_034119	LINC00460	long intergenic non-protein coding RNA 460	0	0	137	69	116	66	0	0	2.55798	0.956462	1.46578	0.796729
81571	NR_026677	MIR600HG	MIR600 host gene	1352	1114	170	224	496	424	2.91562	2.63448	0.483362	0.474189	0.96244	0.79056
92249	NR_015353	LINC01278	long intergenic non-protein coding RNA 1278	118	247	124	256	161	204	0.525506	1.20891	0.733414	1.12469	0.645156	0.786704
147525	NR_026849	LINC00526	long intergenic non-protein coding RNA 526	56	115	50	60	67	92	0.553108	1.24283	0.641696	0.575169	0.593708	0.785862
339894	NR_034007	LINC00880	long intergenic non-protein coding RNA 880	10	8	59	206	46	141	0.063151	0.056025	0.491961	1.29744	0.265362	0.778606
339535	NR_015407	LINC01139	long intergenic non-protein coding RNA 1139	0	7	0	0	86	107	0	0.055467	0	0	0.651522	0.777964
220979	NM_001039380,NR_126421	C10orf25	chromosome 10 open reading frame 25	134	84	41	47	111	202	0.616573	0.395774	0.223882	0.186368	0.432702	0.776648
100507086	NR_038289	DLG1-AS1	DLG1 antisense RNA 1	12	43	6	20	89	118	0.08646	0.354153	0.050184	0.149147	0.603458	0.774497
101929639	NR_108108,NR_108109,NR_108110	B4GALT1-AS1	B4GALT1 antisense RNA 1	26	50	97	201	37	63	0.354758	0.747878	1.87089	2.83083	0.454232	0.77383
100507297	NR_047573,NR_047574,NR_047575	TMEM44-AS1	TMEM44 antisense RNA 1	160	293	34	58	58	97	1.44131	2.88544	0.39732	0.570443	0.463229	0.767695
100652853	NR_046368	LINC01023	long intergenic non-protein coding RNA 1023	37	75	14	19	14	30	1.06632	2.42679	0.537527	0.531713	0.371421	0.765808
101928913	NR_120647	LINC01515	long intergenic non-protein coding RNA 1515	7	2	0	0	71	47	0.12901	0.035096	0	0	1.21456	0.760861
100528062	NM_001199818	ARMCX5-GPRASP2	ARMCX5-GPRASP2 readthrough	210	1646	341	637	65	267	0.684914	5.91204	1.47728	2.05413	0.189423	0.756933
25786	NR_024157	DGCR11	DiGeorge syndrome critical region gene 11 (non-protein coding)	452	304	342	536	140	149	2.63186	1.93753	2.6402	3.07428	0.733267	0.748976
100289098	NR_134570,NR_134571,NR_134572,NR_134573	GS1-124K5.4	uncharacterized LOC100289098	223	385	61	40	20	39	5.28503	9.38555	1.74916	0.883427	0.390004	0.748934
100874278	NR_046817,NR_110056	ERI3-IT1	ERI3 intronic transcript 1	90	72	65	64	42	40	1.96264	1.69883	1.8644	1.35879	0.837946	0.747192
494514	NM_001012716	TYMSOS	TYMS opposite strand	395	295	32	36	63	56	6.03308	4.93955	0.637842	0.532428	0.864651	0.736233
101927597	NR_110175,NR_110176,NR_110177	NCK1-AS1	NCK1 antisense RNA 1 (head to head)	72	103	141	240	47	65	0.900736	1.40571	2.32936	2.99115	0.527816	0.727427
100216546	NR_039981	LINC01004	long intergenic non-protein coding RNA 1004	3667	3485	1896	3345	418	612	5.0243	5.23648	3.43968	4.51226	0.515993	0.725741
102724827	NR_110543	MIATNB	MIAT neighbor (non-protein coding)	36	62	90	205	95	109	0.273355	0.52125	0.911454	1.54265	0.651764	0.722559
101752400	NR_103792	CAPN10-AS1	CAPN10 antisense RNA 1 (head to head)	1165	1015	302	377	239	231	4.21545	4.02349	1.44479	1.33982	0.776982	0.722539
283416	NR_121682	LINC01465	long intergenic non-protein coding RNA 1465	33	68	45	77	79	109	0.252424	0.564184	0.44962	0.57747	0.54547	0.722468
401164	NR_033869	LINC01060	long intergenic non-protein coding RNA 1060	0	0	0	0	5	32	0	0	0	0	0.096354	0.720907
100874048	NR_104029,NR_104030	DGUOK-AS1	DGUOK antisense RNA 1	118	46	40	56	60	38	2.69463	1.13584	1.17275	1.22221	1.21536	0.718481
102724341	NR_120675,NR_120676	NEURL1-AS1	NEURL1 antisense RNA 1	0	0	0	0	13	45	0	0	0	0	0.216515	0.718474
100996348	NR_121630,NR_121631,NR_121632,NR_121633	CA3-AS1	CA3 antisense RNA 1	0	0	8	0	50	41	0	0	0.20576	0	0.93817	0.708029
101928290	NR_120465	PLBD1-AS1	PLBD1 antisense RNA 1	198	339	87	161	25	38	4.35518	8.18438	2.51496	3.49004	0.495089	0.70602
100379571	NR_037803	BACE1-AS	BACE1 antisense RNA	82	98	79	203	30	52	1.27651	1.66424	1.63512	3.12129	0.415682	0.700588
145200	NR_026774	LINC00239	long intergenic non-protein coding RNA 239	8	21	155	108	69	41	0.14194	0.443708	4.10739	2.12357	1.23773	0.700445
100507398	NR_103812	INTS6-AS1	INTS6 antisense RNA 1	84	166	19	35	60	50	1.36909	2.96409	0.403525	0.561425	0.876231	0.69794
731223	NR_038421	LINC01220	long intergenic non-protein coding RNA 1220	15	22	20	52	4	31	0.394517	0.623635	0.673926	1.3348	0.074401	0.692036
8552	NR_024616	INE1	inactivation escape 1 (non-protein coding)	316	199	124	111	44	63	4.01706	2.76737	2.08674	1.3878	0.49725	0.689115
645431	NR_024334	FUT8-AS1	FUT8 antisense RNA 1	38	59	74	13	118	125	0.236435	0.409948	0.621979	0.078239	0.675766	0.685151
100505636	NR_102739,NR_102740,NR_102741	LINC01024	long intergenic non-protein coding RNA 1024	111	207	124	192	139	181	0.454652	1.05131	0.672628	0.773582	0.539312	0.682147
100507299	NR_039990	SMC5-AS1	SMC5 antisense RNA 1 (head to head)	30	32	30	72	53	63	0.365982	0.423449	0.480849	0.877928	0.587842	0.669338
100289373	NR_036531,NR_036532	UBAC2-AS1	UBAC2 antisense RNA 1	183	240	84	84	45	104	1.35805	1.95368	0.815005	0.632911	0.281505	0.661481
100506660	NR_038927	DDX11-AS1	DDX11 antisense RNA 1	219	88	384	303	104	120	1.38821	0.606724	3.23052	1.89321	0.594531	0.658282
104266958	NR_126348	LINC01151	long intergenic non-protein coding RNA 1151	0	0	0	2	0	34	0	0	0	0.039121	0	0.657825
84536	NR_027128,NR_027129	LINC01547	long intergenic non-protein coding RNA 1547	349	393	118	148	82	93	2.76045	3.35164	1.19768	1.12497	0.56033	0.656537
348738	NM_182626	C2orf48	chromosome 2 open reading frame 48	79	9	318	237	174	112	0.532235	0.060879	2.85392	1.58128	1.06199	0.656511
678655	NR_015382	CD27-AS1	CD27 antisense RNA 1	924	1907	410	659	59	138	5.04441	11.4138	2.96306	3.53782	0.287625	0.649425
439931	NR_027051,NR_027052	THAP7-AS1	THAP7 antisense RNA 1	193	344	34	33	50	74	1.7693	2.83658	0.458397	0.326411	0.456587	0.644022
100133205	NR_026775	LINC00240	long intergenic non-protein coding RNA 240	34	25	7	24	28	57	0.444506	0.348771	0.11835	0.306404	0.323758	0.643849
100507062	NR_038286	PSMD6-AS2	PSMD6 antisense RNA 2	308	147	238	391	187	146	1.55537	0.813354	1.59139	1.94509	0.852882	0.639459
100129726	NR_027251	LINC01126	long intergenic non-protein coding RNA 1126	106	251	120	185	44	94	0.830001	2.15393	1.2436	1.42697	0.305111	0.637439
145249	NR_104113	LINC00618	long intergenic non-protein coding RNA 618	73	23	11	17	53	21	2.57488	0.873391	0.500675	0.578486	1.67688	0.634477
197187	NR_024399,NR_024402	SNAI3-AS1	SNAI3 antisense RNA 1	623	1246	248	1118	33	136	3.78719	8.81995	1.74153	5.96098	0.156596	0.623085
642776	NR_130730,NR_132337	DANT2	DXZ4 associated non-coding transcript 2, distal	0	0	0	0	74	65	0	0	0	0	0.741813	0.617376
286122	NM_173687,NR_126398,NR_126399	C8orf31	chromosome 8 open reading frame 31	132	158	166	198	9	108	0.861513	1.15328	1.41017	1.24041	0.0483	0.614491
100506161	NR_110613,NR_110614	TAF1A-AS1	TAF1A antisense RNA 1	49	129	62	80	26	52	0.717518	2.16223	1.25513	1.10026	0.362769	0.612814
100288730	NR_029383	PAN3-AS1	PAN3 antisense RNA 1	212	315	71	89	80	120	1.24875	2.03314	0.551025	0.516097	0.423752	0.611829
100507475	NR_046452	IDH1-AS1	IDH1 antisense RNA 1	42	112	8	44	12	27	1.08648	3.21901	0.278153	1.13658	0.273326	0.611239
104355295	NR_126411	SGMS1-AS1	SGMS1 antisense RNA 1	122	307	117	245	30	141	0.605113	1.67658	0.767879	1.20175	0.13191	0.608465
100129075	NR_027123	KTN1-AS1	KTN1 antisense RNA 1	258	371	111	129	97	82	2.19451	3.46944	1.24431	1.08389	0.742982	0.604186
339942	NR_026991	H1FX-AS1	H1FX antisense RNA 1	231	299	23	20	29	119	1.35545	1.92413	0.177956	0.111551	0.151971	0.602193
100289019	NR_033374	SLC25A25-AS1	SLC25A25 antisense RNA 1	325	144	419	702	315	205	1.08956	0.530282	1.86287	2.31843	0.951483	0.596061
100129195	NR_103455,NR_103456	ZSCAN16-AS1	ZSCAN16 antisense RNA 1	294	334	58	102	59	108	1.89202	2.36126	0.488904	0.643551	0.33022	0.59497
102725509	NR_110731	LINC01232	long intergenic non-protein coding RNA 1232	51	160	34	101	57	97	0.359013	1.24624	0.317859	0.704729	0.361398	0.592572
400236	NR_036500	FOXN3-AS1	FOXN3 antisense RNA 1	154	174	3	4	72	58	1.84185	2.27397	0.047612	0.047191	0.776636	0.592374
202781	NR_028090	PAXIP1-AS1	PAXIP1 antisense RNA 1 (head to head)	1224	1601	439	618	234	120	6.95455	9.97409	3.30088	3.45397	1.19376	0.589933
101410533	NR_102684	YTHDF3-AS1	YTHDF3 antisense RNA 1 (head to head)	115	84	19	36	16	38	2.05967	1.64546	0.443596	0.633572	0.25911	0.589907
101928784	NR_120339,NR_120340,NR_120341,NR_120342	RORA-AS1	RORA antisense RNA 1	96	146	88	164	32	44	1.14386	1.63777	1.4625	1.70635	0.457472	0.579852
283392	NR_026836,NR_026837	TRHDE-AS1	TRHDE antisense RNA 1	0	0	0	0	273	177	0	0	0	0	0.925867	0.578214
100144603	NR_021492,NR_110536	CHKB-AS1	CHKB antisense RNA 1 (head to head)	73	126	52	129	17	34	1.43935	2.71482	1.34041	2.541	0.298014	0.575575
100526820	NR_037593	CAHM	colon adenocarcinoma hypermethylated (non-protein coding)	104	126	20	22	25	46	1.50424	2.00422	0.38546	0.315218	0.320884	0.569263
643719	NR_027620	SCGB1B2P	secretoglobin family 1B member 2, pseudogene	122	149	116	179	76	104	0.768203	1.03028	0.963424	1.11097	0.427105	0.565527
100505681	NR_038452	NAPA-AS1	NAPA antisense RNA 1	16	81	51	121	20	33	0.297737	1.74505	1.30572	2.33503	0.351074	0.559529
100506753	NR_126338,NR_126339	AZIN1-AS1	AZIN1 antisense RNA 1	22	27	30	51	27	41	0.307629	0.424108	0.562843	0.749851	0.34272	0.556812
100507127	NR_038291	LINC00707	long intergenic non-protein coding RNA 707	0	0	500	649	402	153	0	0	2.7817	2.68592	1.52178	0.554313
100506749	NR_131900	AGAP1-IT1	AGAP1 intronic transcript 1	61	45	105	99	40	33	1.18144	0.938515	2.69175	1.88667	0.700022	0.546478
100874032	NR_046734	PRRT3-AS1	PRRT3 antisense RNA 1	176	200	104	98	74	30	3.68119	4.58997	2.86819	2.02023	1.39229	0.536211
100507420	NR_121620,NR_121621	LINC01605	long intergenic non-protein coding RNA 1605	0	0	226	193	25	29	0	0	5.38993	3.81267	0.516347	0.535315
284836	NR_026960	LINC00319	long intergenic non-protein coding RNA 319	0	0	0	13	21	143	0	0	0	0.052094	0.078443	0.531003
440584	NR_033967	SLC2A1-AS1	SLC2A1 antisense RNA 1	20	70	88	207	19	54	0.221485	0.86921	1.33702	2.33452	0.188327	0.530768
283551	NR_126496,NR_126497,NR_126498,NR_126499,NR_126500	LINC01588	long intergenic non-protein coding RNA 1588	1242	649	48	137	126	145	4.59164	2.90104	0.292006	0.456344	0.409167	0.530717
102724077	NR_126355	LINC01389	long intergenic non-protein coding RNA 1389	7	29	28	31	31	41	0.096807	0.464842	0.554488	0.451114	0.412202	0.530661
100750247	NR_045406	HIF1A-AS2	HIF1A antisense RNA 2	12	24	10	26	100	98	0.07459	0.163429	0.083256	0.155123	0.56351	0.53058
65072	NR_040030	CFLAR-AS1	CFLAR antisense RNA 1	0	0	24	76	45	50	0	0	0.386555	0.921637	0.498388	0.529975
441374	NR_033962	FLJ42969	uncharacterized LOC441374	0	0	0	0	74	92	0	0	0	0	0.440441	0.525673
101927621	NR_110707,NR_110708	LINC01534	long intergenic non-protein coding RNA 1534	226	262	9	37	22	42	3.30364	4.28655	0.170579	0.525085	0.279088	0.525466
728723	NR_024398	ZBED3-AS1	ZBED3 antisense RNA 1	106	250	11	34	17	54	1.19558	3.08683	0.164558	0.370452	0.169017	0.524729
80161	NR_026710,NR_026710_dup1,NR_026711,NR_026711_dup1	ASMTL-AS1	ASMTL antisense RNA 1	0	0	149	272	82	99	0	0	1.21324	1.64309	0.439906	0.521621
80161	NR_026710,NR_026710_dup1,NR_026711,NR_026711_dup1	ASMTL-AS1	ASMTL antisense RNA 1	0	0	149	272	82	99	0	0	1.21324	1.64309	0.439906	0.521621
400604	NR_038458	TOB1-AS1	TOB1 antisense RNA 1	88	145	53	135	10	66	0.798178	1.44488	0.631136	1.20947	0.082143	0.521286
728463	NR_046268	TGFB2-AS1	TGFB2 antisense RNA 1 (head to head)	0	0	16	34	8	26	0	0	0.478057	0.764579	0.164199	0.519136
101927125	NR_120508,NR_120509,NR_120510	ELFN1-AS1	ELFN1 antisense RNA 1	198	124	41	52	22	31	3.17445	2.34517	0.953263	0.846691	0.253819	0.50891
100505633	NR_038849	LINC01133	long intergenic non-protein coding RNA 1133	0	0	139	1327	2	52	0	0	2.08511	14.8065	0.020448	0.501378
101927612	NR_108047,NR_108048	RNF139-AS1	RNF139 antisense RNA 1 (head to head)	116	137	125	240	96	126	0.323084	0.658215	0.661439	0.761665	0.368953	0.500015
100874291	NR_046762	ALMS1-IT1	ALMS1 intronic transcript 1	398	191	285	326	117	79	2.90395	1.52627	2.75544	2.33997	0.770755	0.497902
100874343	NR_046836	HS1BP3-IT1	HS1BP3 intronic transcript 1	0	8	13	17	23	27	0	0.167466	0.363575	0.340088	0.443312	0.487835
100129716	NR_027435	ARRDC3-AS1	ARRDC3 antisense RNA 1	287	126	82	156	145	108	1.47973	0.712415	0.560103	0.789262	0.674185	0.482018
100128822	NR_027387	LINC01003	long intergenic non-protein coding RNA 1003	397	547	124	150	31	62	3.5978	5.43908	1.47897	1.33863	0.249348	0.481352
493900	NR_073431	TMEM9B-AS1	TMEM9B antisense RNA 1	111	153	37	64	39	46	1.35389	2.04858	0.600328	0.769476	0.428443	0.480797
284029	NR_026951	LINC00324	long intergenic non-protein coding RNA 324	118	339	82	74	20	89	0.721391	2.28798	0.665628	0.448181	0.107439	0.473696
400945	NR_135287	LINC01376	long intergenic non-protein coding RNA 1376	113	129	9	67	16	83	0.745327	0.936338	0.075804	0.436083	0.09531	0.473431
8490	NM_001195303,NM_001254748,NM_001254749,NM_003617,NR_045630	RGS5	regulator of G-protein signaling 5	31989	37269	166	242	113	88	72.9778	93.0123	1.69498	1.77973	0.656172	0.469197
101928736	NR_110940,NR_110941,NR_110942	MIR762HG	MIR762 host gene	130	187	91	99	31	57	1.05829	1.98171	1.30854	0.840955	0.22313	0.462206
116828	NR_026928	N4BP2L2-IT2	N4BPL2 intronic transcript 2	407	427	451	598	219	203	1.07401	1.23539	1.57528	1.55219	0.519323	0.462172
151477	NR_024079	LINC00471	long intergenic non-protein coding RNA 471	118	145	176	111	69	53	1.17926	1.59899	2.34633	1.09607	0.618122	0.461036
285512	NR_002806	FAM13A-AS1	FAM13A antisense RNA 1	22	73	87	57	112	133	0.085208	0.319201	0.461892	0.225102	0.403704	0.460749
400242	NR_015415	DICER1-AS1	DICER1 antisense RNA 1	43	212	35	89	17	34	0.690765	3.72559	0.743541	1.39746	0.236664	0.4606
101929769	NR_132101	LINC01063	long intergenic non-protein coding RNA 1063	3	19	0	12	0	15	0.084318	0.760066	0	0.422655	0	0.459971
101927957	NR_126330	LINC01572	long intergenic non-protein coding RNA 1572	518	625	93	165	68	71	3.86891	5.11545	0.917361	1.20829	0.454615	0.456654
100507419	NR_123723	MMP25-AS1	MMP25 antisense RNA 1	69	96	39	76	31	96	0.379766	0.576486	0.282011	0.409548	0.153281	0.456652
285352	NR_033373	KIF9-AS1	KIF9 antisense RNA 1	81	162	47	51	65	104	0.411244	0.901039	0.313369	0.251931	0.295406	0.453713
283687	NR_028330	ST20-AS1	ST20 antisense RNA 1	105	164	88	73	85	84	0.648775	1.10939	0.717059	0.442484	0.473275	0.44664
100287314	NR_040245	LINC00941	long intergenic non-protein coding RNA 941	570	77	1962	597	426	76	3.87889	0.570387	17.696	3.99722	2.61358	0.443166
100506939	NR_038277	PRKG1-AS1	PRKG1 antisense RNA 1	24	20	131	153	68	90	0.132963	0.122867	0.991094	0.862216	0.350777	0.442766
400960	NR_033872	PCBP1-AS1	PCBP1 antisense RNA 1	88	86	62	102	118	95	0.472841	0.509798	0.443233	0.540595	0.572394	0.442178
84837	NR_027263	ARHGAP5-AS1	ARHGAP5 antisense RNA 1 (head to head)	853	780	149	143	42	51	8.58724	8.6111	1.97508	1.40957	0.375533	0.438063
349114	NR_026999	LINC00265	long intergenic non-protein coding RNA 265	221	341	211	287	67	182	0.613831	1.03886	0.773915	0.785074	0.166663	0.43804
100507633	NR_108070,NR_108071	TNKS2-AS1	TNKS2 antisense RNA 1 (head to head)	14	11	0	5	9	28	0.232301	0.214761	0	0.071989	0.150621	0.437928
285943	NR_122069	HOXA-AS2	HOXA cluster antisense RNA 2	19	17	101	214	23	41	0.228073	0.221928	1.636	2.59229	0.254241	0.435202
441389	NR_038977	LINC01239	long intergenic non-protein coding RNA 1239	0	0	30	101	22	92	0	0	0.214384	0.546483	0.107094	0.434062
101927323	NR_110773,NR_110774	PPP4R1-AS1	PPP4R1 antisense RNA 1	21	61	3	13	3	15	0.59006	2.11566	0.121501	0.405673	0.077361	0.43037
10984	NR_002728	KCNQ1OT1	KCNQ1 opposite strand/antisense transcript 1 (non-protein coding)	8635	8650	2735	10231	2665	3469	1.21588	1.33546	0.509843	1.41804	0.338195	0.423023
100129961	NR_036549	CCNT2-AS1	CCNT2 antisense RNA 1	76	103	22	38	57	53	0.692637	1.03004	0.265396	0.34231	0.470666	0.420666
102723166	NR_110370	STAM-AS1	STAM antisense RNA 1 (head to head)	202	215	38	48	91	99	0.985973	1.15386	0.245665	0.231363	0.40089	0.419751
101929467	NR_125775	LURAP1L-AS1	LURAP1L antisense RNA 1	12	6	0	1	42	36	0.158863	0.082098	0	0.009183	0.513626	0.419676
100642175	NR_131221	SPRY4-IT1	SPRY4 intronic transcript 1	2198	167	592	310	60	27	40.3496	3.345	14.3725	5.58527	0.991208	0.418565
92659	NR_015454	MAFG-AS1	MAFG antisense RNA 1 (head to head)	250	200	268	321	140	70	1.69715	1.49315	2.41717	2.14729	0.854819	0.412146
93653	NR_002330	ST7-AS1	ST7 antisense RNA 1	197	442	34	76	45	69	1.33949	3.30979	0.307563	0.504811	0.273262	0.407829
100129196	NR_034182	MATN1-AS1	MATN1 antisense RNA 1	186	233	168	231	92	75	1.17114	1.60337	1.39822	1.42681	0.517156	0.406688
100505538	NR_038991	RBM26-AS1	RBM26 antisense RNA 1	124	154	37	49	64	89	0.642956	0.877885	0.252291	0.249928	0.298573	0.40208
106144532	NR_132369,NR_132370	ARF4-AS1	ARF4 antisense RNA 1	71	73	24	48	29	20	1.69307	2.18185	0.730701	1.11249	0.651761	0.400453
106736475	NR_133914	PCF11-AS1	PCF11 anstisense RNA 1	93	157	126	193	49	70	0.610137	1.13089	1.0965	1.24599	0.284705	0.396877
100533182	NR_039978	SEC24B-AS1	SEC24B antisense RNA 1	110	169	41	46	38	34	1.4705	2.49009	0.728934	0.607194	0.458616	0.392958
440072	NR_024233	LINC00167	long intergenic non-protein coding RNA 167	58	71	40	65	49	101	0.259005	0.348932	0.238692	0.28443	0.197197	0.392785
100506325	NR_103856,NR_103857	SP2-AS1	SP2 antisense RNA 1	20	51	153	244	52	52	0.112518	0.427829	1.39336	1.82817	0.334217	0.392346
283932	NR_024348	FBXL19-AS1	FBXL19 antisense RNA 1 (head to head)	405	494	304	479	52	135	1.32141	1.76626	1.31285	1.53871	0.152982	0.380165
100289274	NR_132117	DNAJC3-AS1	DNAJC3 antisense RNA 1 (head to head)	113	303	46	70	79	99	0.499929	1.47465	0.26689	0.302904	0.312946	0.379964
101927541	NR_109943	LINC01273	long intergenic non-protein coding RNA 1273	68	180	5	27	18	24	1.23945	3.60598	0.108512	0.473056	0.282516	0.377649
253018	NR_026791	HCG27	HLA complex group 27 (non-protein coding)	402	344	97	80	55	57	3.01431	2.82713	0.956801	0.586675	0.367641	0.37013
100506930	NR_038278,NR_038279	LINC00665	long intergenic non-protein coding RNA 665	13	33	0	8	43	44	0.128421	0.358164	0	0.05501	0.305569	0.367831
100874188	NR_047500	LINC00571	long intergenic non-protein coding RNA 571	0	11	4	14	3	18	0	0.288848	0.108493	0.333849	0.045212	0.367031
388906	NR_036498	OGFRP1	opioid growth factor receptor pseudogene 1	37	19	49	42	66	41	0.376626	0.206826	0.662908	0.42603	0.609554	0.361437
101930749	NR_104059	LINC00397	long intergenic non-protein coding RNA 397	0	0	0	0	8	12	0	0	0	0	0.23816	0.356748
101928153	NR_110531,NR_110532	ITGA9-AS1	ITGA9 antisense RNA 1	8	29	16	14	19	19	0.172628	0.732241	0.470855	0.299923	0.382941	0.356684
106780802	NR_133662	KCNK4-TEX40	KCNK4-TEX40 readthrough	40	49	12	17	140	88	0.18861	0.250747	0.070316	0.07807	0.595944	0.356355
158572	NR_026742	USP27X-AS1	USP27X antisense RNA 1 (head to head)	73	68	37	52	36	73	0.410263	0.418618	0.274472	0.288226	0.181144	0.355751
100287569	NR_027345,NR_027346	LINC00173	long intergenic non-protein coding RNA 173	77	649	87	41	12	33	1.01055	9.57737	1.58931	0.604475	0.136806	0.350685
100132891	NR_033651,NR_033652	MSC-AS1	MSC antisense RNA 1	0	0	0	3	22	135	0	0	0	0.005292	0.056851	0.348925
101927220	NR_110671	DEPDC1-AS1	DEPDC1 antisense RNA 1	30	12	21	30	50	39	0.306345	0.135523	0.2774	0.297105	0.463462	0.348269
441072	NR_102755	FLJ31104	uncharacterized LOC441072	16	31	8	15	31	72	0.08591	0.187741	0.054765	0.079184	0.156935	0.347104
751580	NR_130733,NR_130733_dup1	LINC00106	long intergenic non-protein coding RNA 106	23	0	0	20	14	12	0.757587	0	0	0.666757	0.413795	0.346678
751580	NR_130733,NR_130733_dup1	LINC00106	long intergenic non-protein coding RNA 106	23	0	0	20	14	12	0.757587	0	0	0.666757	0.413795	0.346678
100128881	NR_036480	VPS9D1-AS1	VPS9D1 antisense RNA 1	482	269	828	678	141	55	3.5451	2.16959	8.07142	4.90941	0.932024	0.3455
100874353	NR_046793	RPS6KA2-IT1	RPS6KA2 intronic transcript 1	0	1	8	19	10	18	0	0.024441	0.208099	0.397839	0.18694	0.342701
100505975	NR_038351	ENO1-AS1	ENO1 antisense RNA 1	37	40	10	10	10	14	1.04075	1.25848	0.347179	0.278452	0.24966	0.339541
100874146	NR_046998	LINC00365	long intergenic non-protein coding RNA 365	0	0	0	0	8	80	0	0	0	0	0.031313	0.337815
100506994	NR_038281,NR_038282,NR_038283	PTPRG-AS1	PTPRG antisense RNA 1	0	0	51	52	56	82	0	0	0.322588	0.240695	0.242682	0.337506
100885776	NR_047679	UGDH-AS1	UGDH antisense RNA 1	77	127	83	186	41	90	0.331803	0.603196	0.477414	0.796148	0.159969	0.336401
148046	NR_027271	CIRBP-AS1	CIRBP antisense RNA 1	29	8	13	28	54	41	0.273331	0.075069	0.156543	0.257173	0.45662	0.336357
100652988	NR_108040	LINC00702	long intergenic non-protein coding RNA 702	0	0	0	0	17	17	0	0	0	0	0.331748	0.334729
728635	NM_001277864,NR_102687,NR_102688,NR_102689,NR_102691,NR_102692,NR_102693,NR_102694	DHRS4L1	dehydrogenase/reductase (SDR family) member 4 like 1	37	32	0	37	0	43	0.329703	0.315522	0	0.322626	0	0.334017
100506046	NR_037605	GAS5-AS1	GAS5 antisense RNA 1	16	37	28	69	8	21	0.280842	0.753354	0.683527	1.25386	0.122499	0.332112
100131733	NR_038996	USP30-AS1	USP30 antisense RNA 1	0	0	0	4	0	29	0	0	0	0.049652	0	0.328942
100287177	NR_130728,NR_130729	EML2-AS1	EML2 antisense RNA 1	152	81	18	21	32	32	1.86709	1.07807	0.275709	0.238968	0.333373	0.32856
284385	NR_122038	ZNF561-AS1	ZNF561 antisense RNA 1 (head to head)	104	219	21	78	17	54	0.725058	1.68603	0.186399	0.537099	0.104613	0.328369
403150	NR_103831	FLJ31356	uncharacterized protein FLJ31356	4	14	4	33	11	84	0.017867	0.069426	0.02399	0.146241	0.040824	0.328227
100289388	NR_102280,NR_102281	KCTD21-AS1	KCTD21 antisense RNA 1	79	108	51	65	54	32	0.92924	1.4677	0.796886	0.754447	0.575021	0.327111
100507173	NR_038292,NR_038293,NR_038294	LINC01012	long intergenic non-protein coding RNA 1012	102	120	42	49	23	24	1.12009	1.64075	0.499084	0.70103	0.169682	0.32668
114794	NM_052906,NR_110512	ELFN2	extracellular leucine-rich repeat and fibronectin type III domain containing 2	91	172	6838	5058	261	245	0.140188	0.289966	14.5221	8.27907	0.362782	0.326267
101929693	NR_110861	RARA-AS1	RARA antisense RNA 1	99	82	95	107	32	53	0.707405	0.644312	0.901751	0.754448	0.203378	0.325184
100302401	NR_027982	RASAL2-AS1	RASAL2 antisense RNA 1	52	66	110	117	90	68	0.285076	0.39456	0.798984	0.631101	0.444918	0.324983
100126793	NR_004431,NR_024144,NR_024145,NR_073566,NR_073567,NR_073568	GHRLOS	ghrelin opposite strand/antisense RNA	240	231	210	235	95	56	1.58609	1.771	1.82863	1.52628	0.554014	0.322252
100505696	NR_046084	SH3BP5-AS1	SH3BP5 antisense RNA 1	442	515	204	322	143	161	1.02121	1.30651	0.622578	0.73268	0.296678	0.321409
79992	NR_024277	AGPAT4-IT1	AGPAT4 intronic transcript 1	86	127	45	57	56	54	0.591094	0.954899	0.407289	0.38378	0.342949	0.320443
103689912	NR_125749,NR_125750,NR_125751	TBX2-AS1	TBX2 antisense RNA 1	232	179	0	0	18	21	3.84505	3.29162	0	0	0.239612	0.317252
284649	NR_040063	SMG7-AS1	SMG7 antisense RNA 1	20	26	56	82	28	70	0.100489	0.148314	0.385574	0.42175	0.132597	0.317099
100507331	NR_038357	ZSWIM8-AS1	ZSWIM8 antisense RNA 1	189	204	71	141	46	42	1.6653	1.97276	0.83038	1.22298	0.359262	0.314712
100507266	NR_037888	STX18-AS1	STX18 antisense RNA 1 (head to head)	64	70	61	92	38	70	0.332589	0.395409	0.42002	0.469428	0.177791	0.313947
220930	NR_024284	ZEB1-AS1	ZEB1 antisense RNA 1	358	305	347	383	67	62	2.08648	1.95018	2.67825	2.19738	0.349856	0.312702
102723099	NR_130107	GHET1	gastric carcinoma proliferation enhancing transcript 1	74	315	38	51	21	53	0.497053	2.33664	0.340873	0.336026	0.122278	0.310646
103091865	NR_111942	BRWD1-IT2	BRWD1 intronic transcript 2 (non-protein coding)	109	176	40	18	10	29	1.38775	2.46666	0.665034	0.220685	0.111656	0.310498
100862728	NR_046420	UPK1A-AS1	UPK1A antisense RNA 1	30	85	0	0	0	22	0.481001	1.50636	0	0	0	0.309275
100134229	NR_024451	JHDM1D-AS1	JHDM1D antisense RNA 1 (head to head)	87	212	25	24	23	66	0.471271	1.25948	0.178977	0.128129	0.110259	0.308203
100506033	NR_040037	PTOV1-AS1	PTOV1 antisense RNA 1	59	152	24	30	30	59	0.349495	0.997612	0.189563	0.177311	0.16187	0.305973
338069	NR_002329	ST7-OT4	ST7 overlapping transcript 4	160	137	153	187	52	43	1.31245	1.23067	1.66041	1.5079	0.383282	0.304844
101410535	NR_102697	LAMTOR5-AS1	LAMTOR5 antisense RNA 1	49	100	2	4	0	15	1.16968	2.65512	0.051066	0.09512	0	0.303241
54944	NR_120386	LINC01521	long intergenic non-protein coding RNA 1521	539	1324	122	112	81	120	1.58067	4.26088	0.473144	0.323191	0.213939	0.303208
57061	NR_002768	HYMAI	hydatidiform mole associated and imprinted (non-protein coding)	0	0	0	0	150	103	0	0	0	0	0.456552	0.299854
151534	NR_024606	LBX2-AS1	LBX2 antisense RNA 1	183	311	391	543	46	66	0.961794	1.79589	2.72878	2.8137	0.216704	0.29948
100132774	NR_033827	KDM4A-AS1	KDM4A antisense RNA 1	424	196	79	81	131	42	3.4737	1.75631	0.854486	0.648787	0.967418	0.298141
100508120	NR_046229	GMDS-AS1	GMDS antisense RNA 1 (head to head)	144	232	118	289	36	42	1.16247	2.06618	1.26464	2.30787	0.2626	0.290766
101927559	NR_125739	CEBPB-AS1	CEBPB antisense RNA 1	93	124	75	103	33	77	0.40115	0.589348	0.425572	0.437416	0.127166	0.288749
101409258	NR_102429	OSGEPL1-AS1	OSGEPL1 antisense RNA 1	49	66	16	32	15	24	0.684006	1.01859	0.288992	0.431028	0.182173	0.288677
26220	NR_002733,NR_045121,NR_110533	DGCR5	DiGeorge syndrome critical region gene 5 (non-protein coding)	556	1055	40	88	20	83	2.34761	4.57705	0.207074	0.347169	0.074914	0.288547
644903	NR_135290	GCC2-AS1	GCC2 antisense RNA 1	12	35	21	49	23	15	0.250807	0.866193	0.604262	1.08845	0.456329	0.288336
100507034	NR_038284	PITRM1-AS1	PITRM1 antisense RNA 1	45	41	288	238	76	106	0.142444	0.14179	1.20594	0.739129	0.21522	0.288333
100861541	NR_047482	DOCK9-AS2	DOCK9 antisense RNA 2 (head to head)	28	32	19	14	72	49	0.189661	0.237847	0.161677	0.0907	0.438991	0.287784
101927992	NR_110167,NR_110168	LINC01213	long intergenic non-protein coding RNA 1213	0	0	0	0	0	14	0	0	0	0	0	0.287084
114796	NR_021487,NR_027328,NR_027329	PSMG3-AS1	PSMG3 antisense RNA 1 (head to head)	568	1757	159	385	42	110	1.3684	4.70582	0.525091	0.856665	0.117663	0.286611
100287227	NR_027954	TIPARP-AS1	TIPARP antisense RNA 1	38	56	66	100	46	65	0.191933	0.307047	0.439361	0.499453	0.206627	0.284661
202020	NR_027696,NR_027697	TAPT1-AS1	TAPT1 antisense RNA 1 (head to head)	89	161	98	136	24	64	0.449949	0.895698	0.654442	0.677028	0.108942	0.284006
100506495	NR_103553,NR_103554	LIFR-AS1	LIFR antisense RNA 1	75	139	18	18	51	97	0.25235	0.515568	0.080279	0.060106	0.153508	0.283444
101101772	NR_073453	LINC00601	long intergenic non-protein coding RNA 601	0	0	0	0	24	30	0	0	0	0	0.234563	0.283068
101927275	NR_110771,NR_110772	NDUFV2-AS1	NDUFV2 antisense RNA 1	29	35	5	16	25	19	0.53554	0.57197	0.09186	0.232874	0.352583	0.282897
158055	NM_152571	C9orf163	chromosome 9 open reading frame 163	324	372	126	129	95	65	1.62194	2.04385	0.832366	0.632781	0.425907	0.282331
102724105	NR_125345	ZNF528-AS1	ZNF528 antisense RNA 1	88	290	0	0	0	34	0.849535	3.09533	0	0	0	0.28103
100507392	NR_038908	SENCR	smooth muscle and endothelial cell enriched migration/differentiation-associated long non-coding RNA	0	0	0	0	179	33	0	0	0	0	1.60036	0.280038
100287902	NR_034040	LGALS8-AS1	LGALS8 antisense RNA 1	32	62	5	0	15	37	0.281794	0.60918	0.04748	0	0.120716	0.279758
100289341	NR_027447	MAN1B1-AS1	MAN1B1 antisense RNA 1 (head to head)	132	159	153	202	56	46	0.909389	1.1983	1.3893	1.36441	0.343618	0.273566
728228	NR_033917	LINC01433	long intergenic non-protein coding RNA 1433	5	7	13	0	11	17	0.086399	0.126619	0.309404	0	0.182224	0.26978
100287098	NR_109770	TONSL-AS1	TONSL antisense RNA 1	29	136	36	113	6	29	0.305682	1.60195	0.511736	1.19725	0.04864	0.267549
440925	NR_027433	LINC01124	long intergenic non-protein coding RNA 1124	9	40	2	0	24	51	0.048505	0.259792	0.016057	0	0.130779	0.266698
401398	NR_125718,NR_125719	POT1-AS1	POT1 antisense RNA 1	10	18	8	92	34	88	0.031919	0.064726	0.034359	0.312268	0.099994	0.266166
158228	NR_027294	FAM201A	family with sequence similarity 201 member A	319	470	121	64	59	42	2.37447	3.84133	1.18844	0.46831	0.392837	0.265267
503693	NR_024061	LOH12CR2	loss of heterozygosity, 12, chromosomal region 2 (non-protein coding)	26	156	11	52	8	37	0.215143	1.42919	0.11263	0.42387	0.052954	0.265171
196872	NR_024396	LINC00638	long intergenic non-protein coding RNA 638	91	225	45	82	16	60	0.463766	1.26201	0.299893	0.409535	0.073884	0.26379
401491	NR_015375	VLDLR-AS1	VLDLR antisense RNA 1	0	0	0	0	17	21	0	0	0	0	0.22221	0.260861
105371564	NR_131243	SMCR2	Smith-Magenis syndrome chromosome region, candidate 2 (non-protein coding)	11	0	12	25	6	14	0.23703	0	0.359176	0.544478	0.120915	0.260861
100507117	NR_045385	ASAP1-IT2	ASAP1 intronic transcript 2	131	55	297	262	52	48	0.830959	0.378305	2.49471	1.63683	0.29454	0.260108
100131193	NR_024580	CCDC183-AS1	CCDC183 antisense RNA 1	206	323	211	255	55	56	1.11391	1.91594	1.50725	1.35762	0.2644	0.259973
100505839	NR_038940	SH3PXD2A-AS1	SH3PXD2A antisense RNA 1	0	3	326	125	112	47	0	0.013992	2.75027	0.780191	0.638502	0.259768
100128511	NR_046283,NR_046284	NEBL-AS1	NEBL antisense RNA 1	19	24	0	0	6	13	0.47517	0.653217	0	0	0.118995	0.259433
100874246	NR_046748	ARHGAP31-AS1	ARHGAP31 antisense RNA 1	30	34	0	0	13	15	0.61138	0.769821	0	0	0.240993	0.258215
54090	NR_024367	LINC00111	long intergenic non-protein coding RNA 111	4	0	16	58	5	11	0.10449	0	0.591633	1.60319	0.127907	0.258102
101928513	NR_110573	CATIP-AS1	CATIP antisense RNA 1	29	53	8	9	8	13	0.676813	1.34802	0.219563	0.208466	0.170161	0.257301
400360	NM_001302797,NM_207445	C15orf54	chromosome 15 open reading frame 54	0	0	0	3	276	71	0	0	0	0.008216	1.0518	0.253406
101927667	NR_110718,NR_110719,NR_110720	LINC01535	long intergenic non-protein coding RNA 1535	76	92	0	0	20	26	0.677772	0.845607	0	0	0.139137	0.251735
100874214	NR_046724,NR_121665	TM4SF19-AS1	TM4SF19 antisense RNA 1	77	140	80	86	22	29	0.537369	1.38757	0.963835	1.03923	0.138271	0.251688
100303728	NR_028443,NR_134914,NR_134915	SLC25A5-AS1	SLC25A5 antisense RNA 1	155	196	70	48	57	70	0.759566	1.31798	0.576593	0.321271	0.212635	0.251378
100302640	NR_028303	LINC00882	long intergenic non-protein coding RNA 882	0	0	0	0	5	14	0	0	0	0	0.091503	0.249948
399717	NR_024256,NR_104327,NR_104328,NR_104329,NR_104330,NR_104336	GATA3-AS1	GATA3 antisense RNA 1	0	8	0	0	50	49	0	0.051141	0	0	0.338137	0.24664
100128788	NR_027274,NR_027275	SRRM2-AS1	SRRM2 antisense RNA 1	47	62	29	65	11	27	0.508947	0.666472	0.45028	0.736875	0.117024	0.242911
101928545	NR_120511,NR_120512	SEPT7-AS1	SEPT7 antisense RNA 1 (head to head)	20	55	16	47	19	17	0.309365	0.954315	0.319897	0.731512	0.270579	0.241866
84983	NR_026661,NR_026662	FAM222A-AS1	FAM222A antisense RNA 1	34	4	9	12	32	19	0.504451	0.051335	0.160657	0.173973	0.421765	0.240921
104533120	NR_126470	TRIM31-AS1	TRIM31 antisense RNA 1	0	0	16	64	0	12	0	0	0.472387	1.45918	0	0.238823
101927233	NR_109879	SEMA6A-AS1	SEMA6A antisense RNA 1	61	55	22	48	28	21	0.807447	0.802093	0.372256	0.626284	0.32518	0.237551
401105	NR_024413	FLJ42393	uncharacterized LOC401105	188	94	388	740	31	48	1.07033	0.585568	2.92107	4.14873	0.155306	0.236015
642946	NR_027285,NR_027286	FLVCR1-AS1	FLVCR1 antisense RNA 1 (head to head)	335	390	278	352	24	17	4.66815	5.9368	5.06626	4.73912	0.29382	0.234342
729177	NR_034143	NBAT1	neuroblastoma associated transcript 1	0	2	0	0	29	48	0	0.012334	0	0	0.146425	0.232309
100133311	NR_038831,NR_038832	HOXA-AS3	HOXA cluster antisense RNA 3	0	0	184	169	37	83	0	0	0.785047	0.537721	0.105266	0.23214
644165	NR_024494	BCRP3	breakpoint cluster region pseudogene 3	30	74	18	8	28	30	0.269555	0.727612	0.211515	0.070053	0.225408	0.230347
100505592	NR_110428,NR_110429	GAPLINC	gastric adenocarcinoma associated, positive CD44 regulator, long intergenic non-coding RNA	10	6	2	11	0	11	0.236296	0.161021	0.065623	0.271443	0	0.228962
284185	NR_038080	LINC00482	long intergenic non-protein coding RNA 482	47	225	77	151	22	61	0.202137	1.06919	0.437911	0.64205	0.084906	0.227936
100506881	NR_125364	MKLN1-AS	MKLN1 antisense RNA	79	185	226	262	21	42	0.492671	1.27351	1.88318	1.62603	0.116515	0.227289
103625683	NR_125725	LINC00456	long intergenic non-protein coding RNA 456	0	0	0	0	0	16	0	0	0	0	0	0.226676
100996541	NR_126161	FAM157C	family with sequence similarity 157 member C	6	14	0	11	32	20	0.070766	0.194399	0	0.139138	0.382809	0.226378
101929351	NR_121597,NR_121598	CDC37L1-AS1	CDC37L1 antisense RNA 1 (head to head)	34	67	0	0	0	6	1.45351	3.31638	0	0	0	0.225489
100505601	NR_108043	PARD3-AS1	PARD3 antisense RNA 1	2	42	12	5	0	7	0.044016	1.72939	0.582532	0.177404	0	0.224636
100128025	NR_040250	WWTR1-AS1	WWTR1 antisense RNA 1	88	85	24	42	29	35	0.662714	0.705219	0.233018	0.313642	0.193393	0.224503
54088	NR_024357	LINC00113	long intergenic non-protein coding RNA 113	0	0	0	30	0	11	0	0	0	0.709719	0	0.223732
619351	NR_026765	LINC00589	long intergenic non-protein coding RNA 589	0	0	57	49	25	28	0	0	0.688288	0.441514	0.20783	0.223465
79469	NR_002771	DLEU2L	deleted in lymphocytic leukemia 2-like	69	127	27	69	15	33	0.537448	1.08062	0.269429	0.52189	0.103794	0.217733
728558	NR_038444,NR_134320,NR_134321,NR_134322	ENTPD1-AS1	ENTPD1 antisense RNA 1	89	82	53	64	33	37	0.67558	1.03929	0.59168	0.93215	0.175864	0.217008
101927352	NR_110383,NR_110384	PLS3-AS1	PLS3 antisense RNA 1	0	9	28	53	32	40	0	0.054751	0.230417	0.322909	0.201347	0.216269
101929191	NR_120604	LINCR-0001	uncharacterized LINCR-0001	41	26	72	25	2	11	0.964759	0.675116	2.24167	0.572767	0.028725	0.215467
100129794	NR_033240	SLC25A21-AS1	SLC25A21 antisense RNA 1	237	354	5	6	49	34	1.72578	2.82844	0.03865	0.043096	0.319865	0.214712
100507466	NR_038251	DPH6-AS1	DPH6 antisense RNA 1 (head to head)	226	391	3	0	7	29	1.96728	3.73866	0.023145	0	0.04859	0.213088
414778	NR_052012	HCG17	HLA complex group 17 (non-protein coding)	14	12	8	7	5	14	0.241908	0.22253	0.184198	0.112262	0.067203	0.211369
100126791	NR_004428	EGOT	eosinophil granule ontogeny transcript (non-protein coding)	0	0	0	0	2	28	0	0	0	0	0.015894	0.210494
574432	NR_103539,NR_103540	IBA57-AS1	IBA57 antisense RNA 1 (head to head)	28	40	21	26	3	12	0.595362	0.939462	0.570683	0.544729	0.047389	0.21017
100498859	NR_034008	LINC00881	long intergenic non-protein coding RNA 881	0	3	7	33	5	15	0	0.04546	0.14637	0.528516	0.062979	0.210162
400798	NR_033186	C1orf220	chromosome 1 open reading frame 220	46	88	279	198	62	49	0.225737	0.479433	1.84912	0.974255	0.276353	0.208274
104413891	NR_126423	SAPCD1-AS1	SAPCD1 antisense RNA 1	9	14	15	58	0	12	0.178417	0.295269	0.376764	1.15609	0	0.206031
106614088	NR_132742	MIR34AHG	MIR34A host gene	73	4	0	0	35	77	0.225421	0.01346	0	0	0.097786	0.20519
103724387	NR_125771	LINC01058	long intergenic non-protein coding RNA 1058	6	57	6	0	0	10	0.141285	1.49036	0.172715	0	0	0.203612
51352	NR_023920,NR_120546,NR_120547,NR_120548,NR_120549	WT1-AS	WT1 antisense RNA	625	34	0	0	30	27	5.22099	0.307464	0	0	0.270883	0.20305
727699	NR_033840	LINC00163	long intergenic non-protein coding RNA 163	71	85	0	0	67	39	0.421123	0.556133	0	0	0.359043	0.200236
100129995	NR_135200	LINC01460	long intergenic non-protein coding RNA 1460	5	25	6	20	6	52	0.018054	0.120042	0.035859	0.087215	0.024409	0.200041
221718	NR_027793	LINC00518	long intergenic non-protein coding RNA 518	39	95	13	38	25	54	0.165789	0.444119	0.07301	0.159734	0.092905	0.197409
148645	NR_103534	LINC00337	long intergenic non-protein coding RNA 337	59	55	81	50	24	29	0.459172	0.466973	0.833253	0.38668	0.167032	0.19626
100505826	NR_038341	STK4-AS1	STK4 antisense RNA 1 (head to head)	15	15	21	25	13	37	0.089482	0.100027	0.161177	0.149113	0.065826	0.194893
101929768	NR_109951	OSMR-AS1	OSMR antisense RNA 1 (head to head)	14	10	17	9	16	12	0.256297	0.214981	0.433297	0.155678	0.275234	0.194785
170425	NR_038220	LINC00858	long intergenic non-protein coding RNA 858	7	72	0	0	23	47	0.033463	0.377653	0	0	0.097765	0.19283
283404	NR_027358	LINC00592	long intergenic non-protein coding RNA 592	12	21	0	9	4	18	0.146607	0.280661	0	0.103299	0.042884	0.190657
284618	NM_001039517	RUSC1-AS1	RUSC1 antisense RNA 1	73	118	58	142	12	23	0.719351	1.26922	0.757103	1.37266	0.106816	0.18996
100507135	NR_045180,NR_045181	SPG20-AS1	SPG20 antisense RNA 1	0	0	0	0	22	14	0	0	0	0	0.328909	0.188353
119385	NM_133447	AGAP11	ArfGAP with GTPase domain, ankyrin repeat and PH domain 11	255	411	47	30	24	53	1.04008	1.84216	0.252437	0.11769	0.088037	0.185551
114036	NR_027266,NR_027267	LINC00310	long intergenic non-protein coding RNA 310	76	138	90	81	5	19	1.0871	2.00158	1.76826	1.1258	0.053863	0.185325
389903	NM_001129826,NM_001129828,NR_130638	CSAG3	CSAG family member 3	5	0	0	5	0	14	0.060961	0	0	0.06385	0	0.185077
100506637	NR_109996,NR_109997	PRKAR2A-AS1	PRKAR2A antisense RNA 1	91	397	81	140	28	58	0.340617	1.63332	0.397684	0.519118	0.092529	0.183891
100885782	NR_047700	MYO16-AS1	MYO16 antisense RNA 1	7	8	10	21	4	9	0.161748	0.200329	0.281235	0.465101	0.078869	0.18366
338651	NR_021489	KRTAP5-AS1	KRTAP5-1/KRTAP5-2 antisense RNA 1	2	10	0	6	0	37	0.011398	0.05778	0	0.029392	0	0.181721
100874042	NR_046853	HM13-AS1	HM13 antisense RNA 1	13	10	4	21	0	10	0.259652	0.231396	0.108749	0.423751	0	0.181078
285407	NR_073386,NR_073387,NR_073388	ALG1L9P	asparagine-linked glycosylation 1-like 9, pseudogene	22	45	17	41	4	26	0.148474	0.409177	0.148691	0.268553	0.028835	0.180021
401109	NR_034088	LINC00885	long intergenic non-protein coding RNA 885	0	0	0	0	0	30	0	0	0	0	0	0.177777
386627	NR_037897	SAP30L-AS1	SAP30L antisense RNA 1 (head to head)	65	75	42	76	17	55	0.241969	0.304021	0.204333	0.279429	0.054008	0.177223
340037	NR_038915,NR_038916	PRR7-AS1	PRR7 antisense RNA 1	355	18	134	54	177	26	2.98034	0.154527	1.45339	0.43603	1.33577	0.176411
101927221	NR_125415	UBR5-AS1	UBR5 antisense RNA 1	38	50	39	91	19	12	0.651487	0.948287	0.879661	1.54774	0.291817	0.174772
100750225	NR_045262	PCAT1	prostate cancer associated transcript 1 (non-protein coding)	0	7	152	141	37	31	0	0.047728	1.30146	0.897776	0.215819	0.173281
101927288	NR_047502,NR_104136	MANEA-AS1	MANEA antisense RNA 1 (head to head)	75	154	20	13	16	35	0.45344	1.15401	0.147562	0.070516	0.117364	0.171445
404201	NR_015359	WDFY3-AS2	WDFY3 antisense RNA 2	10	26	56	84	9	25	0.07538	0.230247	0.609285	0.679049	0.066665	0.171242
100874377	NR_046843	SMIM2-IT1	SMIM2 intronic transcript 1	0	0	0	0	0	8	0	0	0	0	0	0.169553
389791	NR_024425	PTGES2-AS1	PTGES2 antisense RNA 1 (head to head)	61	53	72	129	15	32	0.369915	0.35219	0.577512	0.77598	0.082778	0.167703
221060	NM_153244	C10orf111	chromosome 10 open reading frame 111	40	100	11	39	12	26	0.299755	0.818958	0.099725	0.282507	0.08139	0.166963
161159	NR_073422	ACTN1-AS1	ACTN1 antisense RNA 1	4	14	0	0	7	9	0.082376	0.314414	0	0	0.133061	0.163834
100132273	NR_034118	NDUFA6-AS1	NDUFA6 antisense RNA 1 (head to head)	102	272	65	103	11	25	0.788012	2.31489	0.662134	0.788098	0.073834	0.162717
100507032	NR_037893	TMCC1-AS1	TMCC1 antisense RNA 1 (head to head)	1353	1300	316	463	16	51	4.99094	5.26121	1.54262	1.68185	0.053233	0.162431
103752584	NR_125790	CCND2-AS1	CCND2 antisense RNA 1	0	0	0	0	17	8	0	0	0	0	0.351212	0.161752
100873954	NR_046757	SNRK-AS1	SNRK antisense RNA 1	85	167	6	14	32	50	0.31499	0.678184	0.029121	0.051154	0.107074	0.160236
103021294	NR_131907	ABALON	apoptotic BCL2L1-antisense long non-coding RNA	41	33	33	87	62	28	0.27576	0.239099	0.293917	0.574543	0.373614	0.159395
285908	NR_026873	LINC00174	long intergenic non-protein coding RNA 174	166	358	222	266	8	63	0.483889	1.14423	0.855474	0.761508	0.019635	0.158589
286333	NR_024366	FAM225A	family with sequence similarity 225 member A (non-protein coding)	0	0	107	67	76	83	0	0	0.314116	0.146326	0.151887	0.158471
100130855	NR_034080	USP3-AS1	USP3 antisense RNA 1	79	139	52	67	17	25	0.58908	1.13936	0.514587	0.490574	0.108895	0.157056
283120	NR_002196,NR_131223,NR_131224	H19	H19, imprinted maternally expressed transcript (non-protein coding)	263	172	10	108	5	27	1.44492	1.03476	0.063807	0.770622	0.024334	0.156367
441307	NR_033963	HRAT92	heart tissue-associated transcript 92	696	999	165	309	42	49	2.55898	4.0293	0.803218	1.11911	0.137902	0.155988
170393	NM_173541	C10orf91	chromosome 10 open reading frame 91	21	18	35	32	6	11	0.36177	0.329403	0.800017	0.546629	0.081592	0.155859
100506070	NR_103445	RBFADN	RBFA downstream neighbor (non-protein coding)	31	56	2	5	1	12	0.493405	0.978253	0.042309	0.076607	0.01411	0.154684
100379251	NR_037806	NPPA-AS1	NPPA antisense RNA 1	24	49	18	66	45	23	0.182013	0.41369	0.184236	0.501514	0.314233	0.154243
256021	NR_046159,NR_046160,NR_132339,NR_132340,NR_132341	LINC01619	long intergenic non-protein coding RNA 1619	5	0	6	0	51	31	0.021336	0	0.040938	0	0.245664	0.153232
440900	NR_034128	LINC01191	long intergenic non-protein coding RNA 1191	5	7	3	16	19	12	0.068203	0.114929	0.058755	0.233259	0.248374	0.150701
100874094	NR_046658	ZNF197-AS1	ZNF197 antisense RNA 1	6	12	6	6	0	9	0.113007	0.262952	0.163803	0.105812	0	0.150685
285954	NR_027118,NR_027119	INHBA-AS1	INHBA antisense RNA 1	0	0	0	0	12	30	0	0	0	0	0.065685	0.147953
283171	NM_001271983	C11orf44	chromosome 11 open reading frame 44	0	0	39	8	7	47	0	0	0.187748	0.028658	0.022961	0.147376
100506311	NR_038366,NR_038367	HOTAIRM1	HOXA transcript antisense RNA, myeloid-specific 1	52	48	71	80	15	14	0.699736	0.815482	1.15088	0.973355	0.161414	0.147113
100507582	NR_037903,NR_125914,NR_125915,NR_125916	BHLHE40-AS1	BHLHE40 antisense RNA 1	11	9	13	21	15	30	0.056542	0.048736	0.086457	0.115126	0.066987	0.14685
104326191	NR_126375	LINC01336	long intergenic non-protein coding RNA 1336	3	14	0	0	0	7	0.067182	0.353123	0	0	0	0.145739
101929184	NR_125789	LINC01031	long intergenic non-protein coding RNA 1031	0	2	2	0	0	11	0	0.028893	0.029726	0	0	0.145379
408029	NM_214461	C2orf27B	chromosome 2 open reading frame 27B	0	0	0	0	17	18	0	0	0	0	0.148277	0.144624
106478957	NR_133674,NR_133675	DDX39B-AS1	DDX39B antisense RNA 1	13	10	7	0	6	7	0.294414	0.252697	0.208597	0	0.111604	0.143019
54508	NR_027706	EPB41L4A-AS2	EPB41L4A antisense RNA 2 (head to head)	0	0	0	4	0	18	0	0	0	0.027305	0	0.142583
100270680	NR_117101,NR_117102	CASC11	cancer susceptibility candidate 11 (non-protein coding)	8	13	10	14	23	12	0.113882	0.210357	0.181346	0.200823	0.3068	0.141832
152641	NR_024008	WWC2-AS2	WWC2 antisense RNA 2	22	41	26	42	21	28	0.129683	0.260711	0.200768	0.239367	0.112024	0.141492
644990	NR_046244	THRB-AS1	THRB antisense RNA 1	0	0	0	7	5	12	0	0	0	0.093527	0.065733	0.14148
100862692	NR_046400	DIP2A-IT1	DIP2A intronic transcript 1	23	20	26	33	16	6	0.683861	0.655038	1.03826	0.958486	0.429985	0.141166
284757	NR_046099	MIR646HG	MIR646 host gene	0	0	0	0	29	26	0	0	0	0	0.162313	0.140639
219347	NR_027428,NR_027429,NR_027430,NR_027431,NR_027432	TMEM254-AS1	TMEM254 antisense RNA 1	28	54	7	5	6	48	0.086994	0.188152	0.029048	0.012562	0.01657	0.139558
100128385	NR_024376	FAM225B	family with sequence similarity 225 member B (non-protein coding)	0	0	102	61	72	73	0	0	0.299179	0.133116	0.142973	0.139104
7955	NR_026876	RNF217-AS1	RNF217 antisense RNA 1 (head to head)	0	8	0	0	33	66	0	0.021183	0	0	0.071824	0.137891
140849	NR_040415	LINC00266-1	long intergenic non-protein coding RNA 266-1	33	50	23	50	8	9	0.587654	0.960648	0.520202	0.865452	0.125056	0.13689
55853	NR_024628,NR_024629,NR_027708,NR_027709	IDI2-AS1	IDI2 antisense RNA 1	15	7	8	19	38	16	0.145684	0.065072	0.098652	0.182318	0.331355	0.136801
645249	NR_038835	MNX1-AS1	MNX1 antisense RNA 1 (head to head)	409	496	197	150	19	13	5.34558	7.11089	3.3986	1.9272	0.214985	0.13594
100499183	NR_109954	BAALC-AS1	BAALC antisense RNA 1	0	0	5	5	4	9	0	0	0.098322	0.074154	0.05582	0.135864
100507244	NR_040076	MAMDC2-AS1	MAMDC2 antisense RNA 1	0	0	3	7	4	19	0	0	0.023305	0.04887	0.029759	0.13547
101410543	NR_102710,NR_102711	XXYLT1-AS2	XXYLT1 antisense RNA 2	0	0	736	751	6	11	0	0	15.005	11.3739	0.076928	0.135317
100874372	NR_046816	ARHGAP26-IT1	ARHGAP26 intronic transcript 1	2	2	41	42	6	5	0.057516	0.037608	1.76264	1.34666	0.177474	0.135247
101928689	NR_109928	LINC01424	long intergenic non-protein coding RNA 1424	88	66	29	27	16	17	0.82258	0.676665	0.358943	0.250266	0.129127	0.13447
255512	NR_029409	TOLLIP-AS1	TOLLIP antisense RNA 1 (head to head)	75	86	42	39	12	12	0.965318	1.21642	0.70199	0.495036	0.139272	0.134173
200197	NR_027136	TMEM51-AS1	TMEM51 antisense RNA 1	19	16	11	82	64	83	0.033992	0.032166	0.024492	0.148774	0.106244	0.132816
100130581	NR_027412,NR_027413	LINC00910	long intergenic non-protein coding RNA 910	53	188	113	187	20	36	0.223369	0.873935	0.635438	0.784352	0.076949	0.131861
282997	NR_026932	PDCD4-AS1	PDCD4 antisense RNA 1	68	168	34	66	12	24	0.434096	1.17936	0.285587	0.412987	0.063515	0.131693
100873949	NR_046696	IPO9-AS1	IPO9 antisense RNA 1	45	24	8	13	8	10	0.684692	0.39254	0.157824	0.185716	0.107574	0.131504
101927642	NR_110783	LINC01444	long intergenic non-protein coding RNA 1444	0	4	0	0	5	9	0	0.056934	0	0	0.060995	0.130369
399821	NR_033847	FLJ37035	uncharacterized LOC399821	72	186	31	90	15	30	0.363904	1.03676	0.206047	0.449895	0.06582	0.128516
150135	NR_027272	LINC00479	long intergenic non-protein coding RNA 479	0	0	123	264	6	24	0	0	1.03195	1.64698	0.030701	0.127048
100289410	NR_034002	MCF2L-AS1	MCF2L antisense RNA 1	7	9	3	14	8	14	0.078233	0.109921	0.029598	0.154014	0.077839	0.126806
285084	NR_038897	LINC01305	long intergenic non-protein coding RNA 1305	0	2	0	0	10	36	0	0.009064	0	0	0.034673	0.12576
100132948	NR_027421	FAM27C	family with sequence similarity 27 member C	107	51	27	23	2	8	1.96042	1.01165	0.633611	0.401717	0.029097	0.12527
100113386	NR_027287	UCKL1-AS1	UCKL1 antisense RNA 1	38	74	230	318	34	40	0.136823	0.289852	1.09889	1.13043	0.110324	0.124331
100874364	NR_047505	HOXC-AS2	HOXC cluster antisense RNA 2	0	0	38	11	0	6	0	0	1.26776	0.266019	0	0.12375
103344930	NR_121649	LINC01391	long intergenic non-protein coding RNA 1391	0	0	162	97	12	40	0	0	0.777985	0.347227	0.036291	0.123717
340544	NR_038978	MORF4L2-AS1	MORF4L2 antisense RNA 1	82	44	39	74	24	32	0.365233	0.214815	0.231283	0.32567	0.094458	0.123609
400084	NR_034132	LINC00939	long intergenic non-protein coding RNA 939	0	0	42	98	2	23	0	0	0.341282	0.595151	0.011177	0.123305
285266	NR_040100	ENTPD3-AS1	ENTPD3 antisense RNA 1	42	119	12	16	13	23	0.261316	0.822572	0.095449	0.094436	0.073963	0.122869
401093	NR_027037,NR_027038	MBNL1-AS1	MBNL1 antisense RNA 1	165	219	100	206	33	73	0.318331	0.463876	0.255725	0.39185	0.055936	0.122596
401247	NR_130726	LINC00243	long intergenic non-protein coding RNA 243	2	0	3	14	14	23	0.012519	0	0.01666	0.082378	0.077777	0.121597
285154	NR_027252	CYP1B1-AS1	CYP1B1 antisense RNA 1	0	4	14	34	0	19	0	0.032142	0.131569	0.245592	0	0.120533
80054	NR_026887	CEBPA-AS1	CEBPA antisense RNA 1 (head to head)	388	308	87	95	20	24	2.27362	1.97991	0.675328	0.545452	0.105042	0.119355
114043	NR_026547,NR_026548	TSPEAR-AS2	TSPEAR antisense RNA 2	39	110	0	0	15	12	0.469703	1.48764	0	0	0.163479	0.119172
100133957	NR_028119	UXT-AS1	UXT antisense RNA 1	5	10	2	0	0	6	0.105864	0.248763	0.040476	0	0	0.118737
100874249	NR_046909	DENND5B-AS1	DENND5B antisense RNA 1	52	131	5	0	0	6	1.18338	3.28202	0.124556	0	0	0.117966
100134259	NR_024452	LINC01119	long intergenic non-protein coding RNA 1119	2	3	9	13	15	13	0.013628	0.031133	0.11301	0.126011	0.137037	0.11768
104798195	NR_126564	GS1-594A7.3	uncharacterized LOC104798195	0	0	0	0	0	6	0	0	0	0	0	0.116683
100505893	NR_037876	SLIT2-IT1	SLIT2 intronic transcript 1	0	0	0	0	13	7	0	0	0	0	0.243007	0.116013
100505678	NR_040093	STARD4-AS1	STARD4 antisense RNA 1	0	0	3	15	33	58	0	0	0.007071	0.034405	0.067493	0.116013
401335	NM_001123065	C7orf65	chromosome 7 open reading frame 65	0	14	0	19	7	30	0	0.068019	0	0.082889	0.023981	0.115191
100505746	NR_038311,NR_038312,NR_038313,NR_038314,NR_038315,NR_038316	ITGB2-AS1	ITGB2 antisense RNA 1	33	22	183	387	29	25	0.17674	0.129876	1.30234	2.05079	0.138331	0.115087
79857	NR_026806	FLJ13224	uncharacterized LOC79857	11	37	22	46	2	17	0.080682	0.320409	0.227274	0.352249	0.014276	0.115051
101927279	NR_110514	EP300-AS1	EP300 antisense RNA 1	161	176	17	27	17	14	1.50766	1.80736	0.201167	0.246304	0.136234	0.113516
55472	NR_027259	RBM12B-AS1	RBM12B antisense RNA 1	5	0	4	2	5	8	0.080036	0	0.072564	0.035842	0.079126	0.113514
100128537	NR_135298,NR_135299	C1orf132	chromosome 1 open reading frame 132	80	96	64	155	18	23	0.471144	0.619209	0.485314	0.905897	0.092064	0.112486
100505845	NR_102746	ROPN1L-AS1	ROPN1L antisense RNA 1	0	20	0	3	0	9	0	0.33785	0	0.039793	0	0.111393
283663	NR_024433	LINC00926	long intergenic non-protein coding RNA 926	53	54	6	12	14	25	0.270594	0.300906	0.038525	0.059223	0.06442	0.110992
100133612	NR_024455	LINC01134	long intergenic non-protein coding RNA 1134	67	44	68	54	23	20	0.437144	0.315624	0.594014	0.347568	0.132726	0.110971
283876	NR_033904	LINC00921	long intergenic non-protein coding RNA 921	58	72	152	86	16	24	0.30484	0.417083	1.05733	0.444156	0.071781	0.109526
400619	NR_033876	LINC00511	long intergenic non-protein coding RNA 511	0	0	23	49	7	23	0	0	0.169615	0.270657	0.030821	0.109043
100129827	NR_034093,NR_034094,NR_046374,NR_046375	MRVI1-AS1	MRVI1 antisense RNA 1	3	18	5	42	0	9	0.038058	0.356316	0.082515	0.590155	0	0.107174
100128640	NR_028389	ACVR2B-AS1	ACVR2B antisense RNA 1	70	151	9	9	12	24	0.35483	0.844403	0.058097	0.0443	0.055424	0.106451
101929760	NR_110542	PIK3IP1-AS1	PIK3IP1 antisense RNA 1 (head to head)	3	0	0	0	0	5	0.086314	0	0	0	0	0.105982
103689917	NR_125754	LINC01337	long intergenic non-protein coding RNA 1337	12	0	3	11	6	5	0.320813	0	0.109925	0.298179	0.141979	0.105206
100134713	NR_024454	NDUFB2-AS1	NDUFB2 antisense RNA 1	35	35	43	39	6	16	0.271122	0.292972	0.438161	0.294355	0.040193	0.1051
100874322	NR_046564	BACH1-IT2	BACH1 intronic transcript 2	40	17	224	229	9	8	0.641183	0.293066	4.75537	3.61645	0.117575	0.104812
100507410	NR_040018,NR_040019	C1QTNF1-AS1	C1QTNF1 antisense RNA 1	0	0	41	93	0	9	0	0	0.735261	1.26214	0	0.103942
283981	NR_027231,NR_027231_dup1,NR_027232,NR_027232_dup1	LINC00685	long intergenic non-protein coding RNA 685	137	367	5	23	21	21	0.807286	2.371	0.034806	0.131409	0.108193	0.103545
283981	NR_027231,NR_027231_dup1,NR_027232,NR_027232_dup1	LINC00685	long intergenic non-protein coding RNA 685	137	367	5	23	21	21	0.807286	2.371	0.034806	0.131409	0.108193	0.103545
100131814	NR_026805	LINC00271	long intergenic non-protein coding RNA 271	0	14	4	11	0	16	0	0.120761	0.036407	0.083894	0	0.103274
339524	NR_026985,NR_026986,NR_026987,NR_026988,NR_026989	LINC01140	long intergenic non-protein coding RNA 1140	34	18	10	14	16	17	0.225412	0.083664	0.086129	0.074159	0.06431	0.101831
286967	NR_027402	FAM223B	family with sequence similarity 223 member B (non-protein coding)	11	15	5	19	10	7	0.197714	0.296967	0.119628	0.322183	0.151629	0.101699
100132967	NR_027401	FAM223A	family with sequence similarity 223 member A (non-protein coding)	11	16	5	18	10	7	0.197714	0.308366	0.119628	0.304363	0.151629	0.101699
100874139	NR_046991	LINC00353	long intergenic non-protein coding RNA 353	0	0	0	0	0	6	0	0	0	0	0	0.10152
150197	NR_026919	LINC00896	long intergenic non-protein coding RNA 896	118	340	51	42	14	20	0.688391	2.17508	0.389564	0.236394	0.073838	0.101269
441461	NR_038853	STX17-AS1	STX17 antisense RNA 1	4	16	0	2	16	6	0.092908	0.396796	0	0.045953	0.336422	0.101095
100507501	NR_039999	LINC01569	long intergenic non-protein coding RNA 1569	59	77	193	325	0	19	0.360942	0.517607	1.57455	1.97114	0	0.10076
101926895	NR_120372	CRTC3-AS1	CRTC3 antisense RNA 1	6	28	14	10	0	6	0.104337	0.599093	0.35267	0.189414	0	0.099701
286103	NR_026974	ZNF252P-AS1	ZNF252P antisense RNA 1	93	130	19	20	38	29	0.369555	0.568337	0.098477	0.078413	0.135593	0.099449
101928578	NR_110410	RAP2C-AS1	RAP2C antisense RNA 1	87	176	10	13	7	31	0.327097	0.726575	0.046636	0.04499	0.021073	0.098896
100128750	NR_046205	RBPMS-AS1	RBPMS antisense RNA 1	0	0	42	79	3	9	0	0	0.771335	1.10385	0.03732	0.098403
104472717	NR_126448,NR_126449	LINC01224	long intergenic non-protein coding RNA 1224	576	256	26	27	12	23	2.98215	1.41828	0.170095	0.131249	0.054036	0.097665
100505536	NR_040043	ISM1-AS1	ISM1 antisense RNA 1	0	0	10	10	3	10	0	0	0.150995	0.119028	0.03125	0.096974
100506462	NR_037969	SRD5A3-AS1	SRD5A3 antisense RNA 1	3	3	6	3	0	8	0.039895	0.030569	0.103959	0.041029	0	0.096477
103724388	NR_125772	LINC01068	long intergenic non-protein coding RNA 1068	4	0	3	5	9	6	0.073213	0	0.054072	0.095935	0.153056	0.095602
101928846	NR_110725,NR_110726	HIPK1-AS1	HIPK1 antisense RNA 1	57	132	8	15	14	19	0.347255	1.09099	0.064433	0.084813	0.073886	0.095479
100873979	NR_109804	RBMS3-AS3	RBMS3 antisense RNA 3	0	3	0	0	0	8	0	0.047772	0	0	0	0.094979
644660	NR_033886	RAD21-AS1	RAD21 antisense RNA 1	3	7	26	42	0	18	0.017512	0.04929	0.215841	0.264813	0	0.094844
414765	NR_044997	HCG25	HLA complex group 25 (non-protein coding)	43	59	6	3	3	6	0.783972	1.17985	0.130478	0.042037	0.048995	0.09433
100506835	NR_038268	LINC00840	long intergenic non-protein coding RNA 840	0	0	0	0	2	17	0	0	0	0	0.011788	0.093392
100996702	NR_103746	LINC01356	long intergenic non-protein coding RNA 1356	2	3	8	12	24	16	0.011019	0.023048	0.073391	0.080657	0.15151	0.093059
400617	NR_036534	KCNJ2-AS1	KCNJ2 antisense RNA 1 (head to head)	0	0	0	0	4	21	0	0	0	0	0.019058	0.091573
100128893	NR_102763	GATA6-AS1	GATA6 antisense RNA 1 (head to head)	0	2	27	103	0	15	0	0.015675	0.256315	0.727801	0	0.090339
401431	NR_027040	ATP6V0E2-AS1	ATP6V0E2 antisense RNA 1	818	569	46	42	29	25	3.43848	2.62061	0.250986	0.173189	0.109791	0.08968
646982	NR_024505,NR_024506,NR_024507	LINC00598	long intergenic non-protein coding RNA 598	7	14	109	91	5	19	0.037093	0.091415	0.791456	0.468658	0.013786	0.08921
80072	NR_027262	HEXA-AS1	HEXA antisense RNA 1	84	123	21	49	12	22	0.402808	0.649231	0.127749	0.230357	0.051528	0.088696
101929086	NR_108090	LINC01447	long intergenic non-protein coding RNA 1447	9	61	0	0	4	22	0.037402	0.30769	0	0	0.01575	0.087956
100131551	NR_024480	LINC00887	long intergenic non-protein coding RNA 887	0	0	3	104	12	24	0	0	0.012031	0.435651	0.046136	0.087748
100506436	NR_040012	SPAG5-AS1	SPAG5 antisense RNA 1	13	12	3	4	8	11	0.120826	0.120535	0.025945	0.032041	0.066752	0.087422
100874118	NR_046740	INTS6L-AS1	DDX26B antisense RNA 1	0	0	0	0	0	4	0	0	0	0	0	0.086505
101927862	NR_109894	CTB-178M22.2	uncharacterized LOC101927862	0	10	8	14	0	5	0	0.272687	0.230984	0.329892	0	0.086341
100506215	NR_038879,NR_038880	PAXBP1-AS1	PAXBP1 antisense RNA 1	147	253	55	100	22	28	0.539086	1.19705	0.260651	0.420473	0.072111	0.0862
100131060	NR_034014,NR_034015,NR_108106	LINC01135	long intergenic non-protein coding RNA 1135	2	7	6	20	11	9	0.021701	0.083452	0.089518	0.224107	0.105323	0.086036
100874284	NR_046845	DNM3-IT1	DNM3 intronic transcript 1	0	0	3	5	0	3	0	0	0.08873	0.143499	0	0.085788
100852410	NR_046217	ZRANB2-AS2	ZRANB2 antisense RNA 2 (head to head)	6	14	6	16	6	6	0.090917	0.241584	0.130979	0.245501	0.087497	0.085679
100286844	NR_027499,NR_027500,NR_027501	BCDIN3D-AS1	BCDIN3D antisense RNA 1	49	87	21	54	12	24	0.202097	0.395237	0.109967	0.217344	0.043908	0.085322
101409261	NR_102430	OGFR-AS1	OGFR antisense RNA 1	0	12	0	0	0	5	0	0.236661	0	0	0	0.083691
102724515	NR_125792	LINC01291	long intergenic non-protein coding RNA 1291	0	0	0	0	12	4	0	0	0	0	0.270445	0.081935
100506655	NR_039998	LCMT1-AS2	LCMT1 antisense RNA 2	0	0	0	0	0	19	0	0	0	0	0	0.081446
100874342	NR_046834	RNF216-IT1	RNF216 intronic transcript 1	16	11	33	20	1	3	0.58506	0.428575	1.66531	0.739212	0.017775	0.080482
101928223	NR_125889	LINC01612	long intergenic non-protein coding RNA 1612	0	0	0	2	13	9	0	0	0	0.020168	0.119127	0.079689
103611157	NR_125715	TGFB2-OT1	TGFB2 overlapping transcript 1	2	3	10	9	12	10	0.018844	0.03043	0.117329	0.078428	0.095105	0.079604
104355292	NR_126408	LINC01525	long intergenic non-protein coding RNA 1525	0	0	0	0	0	4	0	0	0	0	0	0.079158
641467	NR_038381	TSC22D1-AS1	TSC22D1 antisense RNA 1	185	238	34	25	12	20	0.837783	1.18436	0.19985	0.111642	0.049045	0.078607
650669	NR_044995	GAS6-AS1	GAS6 antisense RNA 1	8	35	244	204	5	7	0.113959	0.545	4.64292	2.88869	0.051999	0.078584
400752	NR_024270	LINC01144	long intergenic non-protein coding RNA 1144	46	97	7	18	24	13	0.346795	0.799811	0.0671	0.133601	0.16316	0.078464
101805488	NR_109834	CCAT2	colon cancer associated transcript 2 (non-protein coding)	17	6	18	26	8	13	0.124961	0.04847	0.174742	0.184827	0.052798	0.078415
144486	NR_027035	CEP83-AS1	CEP83 antisense RNA 1 (head to head)	106	116	24	23	38	19	0.531181	0.635118	0.159087	0.108853	0.171807	0.078372
100505702	NR_038303,NR_038304,NR_038305,NR_038306,NR_038307,NR_038308	LINC01094	long intergenic non-protein coding RNA 1094	0	0	31	45	31	30	0	0	0.120376	0.137284	0.084236	0.077707
100873940	NR_046629	MYLK-AS2	MYLK antisense RNA 2	0	0	0	2	0	4	0	0	0	0.031711	0	0.076378
101060004	NR_109942	LINC01523	long intergenic non-protein coding RNA 1523	0	0	6	9	0	5	0	0	0.158338	0.172479	0	0.076328
101929736	NR_108104	LINC01372	long intergenic non-protein coding RNA 1372	15	18	9	10	4	4	0.395873	0.501668	0.296145	0.252686	0.086134	0.07631
84657	NR_026829	LINC00852	long intergenic non-protein coding RNA 852	14	105	115	118	52	10	0.134906	1.1096	1.47291	1.12654	0.44968	0.075949
100506343	NR_038951,NR_038952	FAM212B-AS1	FAM212B antisense RNA 1	27	151	0	0	0	15	0.16068	1.01118	0	0	0	0.07551
100862704	NR_046414	LINC00441	long intergenic non-protein coding RNA 441	12	21	0	5	3	8	0.128552	0.255789	0	0.044466	0.025324	0.074674
645323	NR_015436,NR_024383,NR_024384	LINC00461	long intergenic non-protein coding RNA 461	50	63	0	0	0	24	0.17974	0.247631	0	0	0	0.073927
101927217	NR_110218	LINC01473	long intergenic non-protein coding RNA 1473	31	43	20	52	4	4	0.658054	0.994395	0.552659	1.07515	0.062072	0.073742
400221	NR_039985	FLJ22447	uncharacterized LOC400221	0	7	0	0	8	9	0	0.064374	0	0	0.059535	0.073317
100874273	NR_046798	TGFA-IT1	TGFA intronic transcript 1	0	0	44	66	9	4	0	0	1.51792	1.69215	0.193188	0.072703
100874211	NR_046706	MID1IP1-AS1	MID1IP1 antisense RNA 1	0	0	0	5	10	5	0	0	0	0.073024	0.161208	0.072629
107075116	NR_132748	MIR3142HG	MIR3142 host gene	2	2	27	37	10	15	0.011138	0.012212	0.19906	0.1988	0.047062	0.071886
254100	NR_038923	SSSCA1-AS1	SSSCA1 antisense RNA 1 (head to head)	67	106	37	73	4	8	0.720487	1.25085	0.523935	0.768727	0.038977	0.071485
414760	NR_104117	HCG14	HLA complex group 14 (non-protein coding)	4	30	0	0	0	3	0.115056	1.00342	0	0	0	0.070969
101929655	NR_120365	TMC3-AS1	TMC3 antisense RNA 1	9	6	0	0	3	7	0.10627	0.078848	0	0	0.032409	0.070182
100505933	NR_038943	ADD3-AS1	ADD3 antisense RNA 1	0	2	40	102	4	8	0	0.011392	0.521504	1.00601	0.035099	0.069709
101929688	NR_109755	LINC01251	long intergenic non-protein coding RNA 1251	0	0	3	0	0	4	0	0	0.070341	0	0	0.069185
729178	NR_034115	STXBP5-AS1	STXBP5 antisense RNA 1	71	34	12	11	5	19	0.295774	0.153823	0.061185	0.0454	0.015145	0.069059
100874159	NR_047013	LINC00400	long intergenic non-protein coding RNA 400	5	4	6	9	3	5	0.081746	0.071788	0.130818	0.166966	0.04033	0.068557
102723510	NR_120306	LCMT1-AS1	LCMT1 antisense RNA 1	4	10	0	5	0	4	0.085811	0.239423	0	0.110809	0	0.067813
100188954	NR_024130	DNMBP-AS1	DNMBP antisense RNA 1	0	0	11	43	6	16	0	0	0.069372	0.202024	0.02629	0.067232
100506757	NR_038998	LINC00629	long intergenic non-protein coding RNA 629	10	36	0	0	3	9	0.091947	0.375125	0	0	0.024338	0.067103
100506810	NR_038856	LINC01132	long intergenic non-protein coding RNA 1132	71	63	45	97	7	23	0.239844	0.234909	0.199128	0.321663	0.01926	0.066823
100128292	NR_024585	DLG5-AS1	DLG5 antisense RNA 1	25	48	110	51	30	18	0.102788	0.223638	0.622202	0.213751	0.115701	0.066738
100874093	NR_046655	BRWD1-AS1	BRWD1 antisense RNA 1	11	19	8	16	0	5	0.196045	0.378655	0.189343	0.281705	0	0.066588
440078	NR_026788	FAM66C	family with sequence similarity 66 member C	133	290	0	9	6	20	0.522557	1.25288	0	0.03201	0.01858	0.066461
414260	NR_033923	LINC00619	long intergenic non-protein coding RNA 619	0	0	0	0	0	7	0	0	0	0	0	0.066264
100507098	NR_038264	ADAMTS9-AS2	ADAMTS9 antisense RNA 2	0	0	0	0	8	14	0	0	0	0	0.036554	0.06524
100874071	NR_046548	USP12-AS2	USP12 antisense RNA 2 (head to head)	0	8	0	0	2	5	0	0.142454	0	0	0.029681	0.065095
441177	NR_027284	LINC00602	long intergenic non-protein coding RNA 602	5	18	0	0	6	13	0.025004	0.120859	0	0	0.033806	0.064975
101926996	NR_110802	RUNDC3A-AS1	RUNDC3A antisense RNA 1	207	548	4	16	6	30	0.523603	1.52475	0.013356	0.039417	0.012979	0.064623
102723332	NR_120429	LINC00412	long intergenic non-protein coding RNA 412	21	41	12	18	4	6	0.308734	0.660039	0.223944	0.263518	0.053474	0.064556
101867536	NR_109833	PRNCR1	prostate cancer associated non-coding RNA 1	126	63	589	766	117	74	0.127434	0.069399	0.790228	0.764886	0.106091	0.064528
100861549	NR_047492	LINC00562	long intergenic non-protein coding RNA 562	29	13	32	32	24	14	0.14959	0.07364	0.219458	0.159979	0.110159	0.063195
387111	NR_033376	LINC00222	long intergenic non-protein coding RNA 222	2	3	4	4	0	10	0.014727	0.02277	0.038399	0.028993	0	0.062709
145978	NR_026869	LINC00052	long intergenic non-protein coding RNA 52	0	0	0	0	0	10	0	0	0	0	0	0.06248
79667	NR_026804	KLF3-AS1	KLF3 antisense RNA 1	12	71	37	92	10	14	0.065413	0.419838	0.26151	0.490251	0.048696	0.06157
144571	NR_026971	A2M-AS1	A2M antisense RNA 1 (head to head)	0	0	0	2	9	12	0	0	0	0.011562	0.045688	0.0613
100133161	NR_028326	LINC01001	long intergenic non-protein coding RNA 1001	33	39	30	42	0	26	0.091039	0.118064	0.108111	0.112957	0	0.061153
127841	NR_027022	LINC00628	long intergenic non-protein coding RNA 628	0	4	296	224	9	7	0	0.043886	3.91577	2.20624	0.073582	0.060673
101669766	NR_103847	ZNF350-AS1	ZNF350 antisense RNA 1	4	10	0	0	2	4	0.069029	0.18354	0	0	0.016737	0.060652
255082	NR_026939,NR_026940,NR_026941	CASC2	cancer susceptibility candidate 2 (non-protein coding)	67	103	99	228	4	14	0.330984	0.537827	0.678838	1.1439	0.013747	0.060285
257203	NR_026719	DSCR9	Down syndrome critical region 9 (non-protein coding)	51	67	22	28	7	9	0.395876	0.570084	0.220591	0.214237	0.045507	0.060196
154860	NR_036484	FEZF1-AS1	FEZF1 antisense RNA 1	0	0	0	0	2	15	0	0	0	0	0.008268	0.059796
100507401	NR_038909	LRP4-AS1	LRP4 antisense RNA 1	12	54	5	5	10	9	0.094889	0.488183	0.052541	0.041009	0.072328	0.059521
644242	NR_036540	LINC00622	long intergenic non-protein coding RNA 622	4	8	0	2	31	9	0.028415	0.071211	0	0.015983	0.219766	0.059495
100506119	NR_120685,NR_120686	LINC01503	long intergenic non-protein coding RNA 1503	8	8	41	47	6	4	0.137323	0.132112	0.924228	0.802705	0.092677	0.059474
101928492	NR_126023	OR2A1-AS1	OR2A1 antisense RNA 1	0	0	6	3	8	5	0	0	0.094313	0.030692	0.091633	0.058005
100132116	NR_125373	ACTA2-AS1	ACTA2 antisense RNA 1	52	14	624	259	29	11	0.324044	0.095476	5.21481	1.60814	0.160775	0.057898
84793	NR_026878	FOXD2-AS1	FOXD2 antisense RNA 1 (head to head)	305	82	70	72	25	13	1.56546	0.461989	0.476275	0.359911	0.112074	0.057845
26628	NR_120437,NR_120438,NR_120439,NR_120440	OR7E47P	olfactory receptor family 7 subfamily E member 47 pseudogene	3	0	6	20	6	8	0.02153	0	0.063583	0.174678	0.039352	0.057324
100507489	NR_038987	LINC01277	long intergenic non-protein coding RNA 1277	0	2	0	0	2	10	0	0.008159	0	0	0.012054	0.056862
100133319	NR_130736	PRO1804	uncharacterized LOC100133319	22	35	1	12	0	11	0.135269	0.239831	0.008387	0.072284	0	0.056601
100505483	NR_038926	PRKAG2-AS1	PRKAG2 antisense RNA 1	61	75	26	42	0	5	0.989374	1.33521	0.541089	0.661938	0	0.056542
374987	NR_103535	NEXN-AS1	NEXN antisense RNA 1	13	15	0	7	0	12	0.067583	0.092041	0	0.033262	0	0.055359
100506299	NR_110153,NR_110154	ID2-AS1	ID2 antisense RNA 1 (head to head)	48	144	0	13	0	4	0.755122	2.49365	0	0.196244	0	0.054944
100506007	NR_110434,NR_110435	RTCA-AS1	RTCA antisense RNA 1	45	106	8	15	4	4	0.722059	1.91081	0.175094	0.234681	0.044836	0.054642
100505676	NR_040434	RRS1-AS1	RRS1 antisense RNA 1 (head to head)	79	82	46	60	14	22	0.232438	0.264061	0.178111	0.172242	0.037212	0.054642
100130522	NR_028339,NR_028340	PARD6G-AS1	PARD6G antisense RNA 1	330	262	61	76	14	17	1.52755	1.2767	0.361401	0.289435	0.04644	0.054515
100271722	NR_027036	LINC00899	long intergenic non-protein coding RNA 899	0	2	63	90	5	8	0	0.014922	0.661724	0.70442	0.028906	0.054252
100996485	NM_001277348	C5orf66	chromosome 5 open reading frame 66	84	139	58	92	27	13	0.437929	0.79351	0.396723	0.468333	0.124886	0.054233
140846	NR_109815	FAM83C-AS1	FAM83C antisense RNA 1	11	9	0	0	0	2	0.376536	0.3295	0	0	0	0.053995
100507404	NR_039991	TMLHE-AS1	TMLHE antisense RNA 1	14	25	15	0	0	8	0.10509	0.200533	0.150182	0	0	0.05249
101927682	NR_108080	CD81-AS1	CD81 antisense RNA 1	3	4	4	4	0	6	0.025167	0.044441	0.05477	0.032469	0	0.052366
100874043	NR_046873	TPRG1-AS1	TPRG1 antisense RNA 1	0	0	25	31	5	4	0	0	0.605315	0.559346	0.080819	0.052225
102724000	NR_121615	LINC01626	long intergenic non-protein coding RNA 1626	0	0	0	0	2	4	0	0	0	0	0.020198	0.05211
100379249	NR_033346	BOK-AS1	BOK antisense RNA 1	0	0	0	5	2	4	0	0	0	0.061382	0.027964	0.051608
400500	NR_024049,NR_024050,NR_131216,NR_131217,NR_131222	BCAR4	breast cancer anti-estrogen resistance 4 (non-protein coding)	3	0	0	0	0	6	0.024718	0	0	0	0	0.051055
101927289	NR_110220	LINC01237	long intergenic non-protein coding RNA 1237	27	25	38	32	0	3	0.592545	0.611212	1.11102	0.683979	0	0.050603
100874074	NR_046551	DLEU7-AS1	DLEU7 antisense RNA 1	6	22	0	0	4	9	0.03669	0.169921	0	0	0.02193	0.049501
100750246	NR_047116	HIF1A-AS1	HIF1A antisense RNA 1	8	12	0	0	0	3	0.150341	0.24692	0	0	0	0.049287
388830	NR_103811	LINC00316	long intergenic non-protein coding RNA 316	0	0	0	0	0	2	0	0	0	0	0	0.049148
100132234	NR_135254	LINC00543	long intergenic non-protein coding RNA 543	0	0	33	122	6	8	0	0	0.303575	0.837365	0.037981	0.048666
199899	NR_038252	LINC00466	long intergenic non-protein coding RNA 466	16	13	3	0	0	8	0.110952	0.097399	0.024515	0	0	0.048418
27099	NR_027330	SND1-IT1	SND1 intronic transcript 1	207	66	353	433	30	12	1.03588	0.363173	2.34394	2.13733	0.135822	0.048349
768096	NR_003244	HAR1A	highly accelerated region 1A (non-protein coding)	15	20	16	34	5	12	0.069301	0.100409	0.097762	0.154305	0.016657	0.047824
101929423	NR_104031,NR_109940,NR_109941,NR_136217,NR_136218,NR_136219,NR_136220,NR_136221,NR_136222	MEF2C-AS1	MEF2C antisense RNA 1	0	0	2	56	4	6	0	0	0.039521	0.627095	0.025096	0.047518
100652730	NR_046224,NR_046225	LINC00659	long intergenic non-protein coding RNA 659	8	3	85	42	15	3	0.130712	0.040094	2.12294	0.752681	0.247198	0.047512
101927797	NR_109925	MIR548XHG	MIR548X host gene	0	0	0	0	2	3	0	0	0	0	0.017575	0.047158
100288428	NR_033378	LMCD1-AS1	LMCD1 antisense RNA 1 (head to head)	22	80	48	75	11	9	0.131915	0.523226	0.381904	0.439549	0.054191	0.046767
101929074	NR_126366,NR_126367,NR_126368	PIK3CD-AS2	PIK3CD antisense RNA 2	0	0	0	0	0	4	0	0	0	0	0	0.046454
100846978	NR_047469,NR_104153	LINC00506	long intergenic non-protein coding RNA 506	80	67	37	48	5	17	0.237644	0.218905	0.146642	0.141692	0.013312	0.046309
388182	NR_028139,NR_028140	SPATA41	spermatogenesis associated 41 (non-protein coding)	8	12	4	4	4	9	0.032721	0.053814	0.021664	0.027262	0.014746	0.046216
78998	NR_026785	RHPN1-AS1	RHPN1 antisense RNA 1 (head to head)	74	115	61	86	2	9	0.468177	0.801871	0.514097	0.537148	0.011502	0.046085
646576	NR_037595	HHIP-AS1	HHIP antisense RNA 1	0	0	0	3	0	5	0	0	0	0.03108	0	0.045739
440101	NR_026655	FLJ12825	uncharacterized LOC440101	2	4	31	55	10	16	0.003275	0.014113	0.131044	0.174445	0.029047	0.045356
100128055	NR_104027	SMARCA5-AS1	SMARCA5 antisense RNA 1	10	29	0	3	9	5	0.112318	0.354925	0	0.032136	0.090608	0.044301
150384	NR_024009	GTSE1-AS1	GTSE1 antisense RNA 1 (head to head)	82	24	16	26	10	6	0.69022	0.221643	0.176705	0.210832	0.076494	0.044194
25775	NM_001302819,NM_001302820,NM_015372,NR_126507	C22orf24	chromosome 22 open reading frame 24	2	0	11	8	0	7	0.017586	0	0.138705	0.072205	0	0.043119
285501	NR_028342	LINC01098	long intergenic non-protein coding RNA 1098	0	0	0	0	0	4	0	0	0	0	0	0.04304
100506696	NR_046325,NR_046326	PCAT6	prostate cancer associated transcript 6 (non-protein coding)	0	15	0	11	0	3	0	0.294637	0	0.166311	0	0.042846
100874185	NR_047477,NR_051990	FRMD6-AS2	FRMD6 antisense RNA 2	0	0	0	0	0	3	0	0	0	0	0	0.042708
101929302	NR_121586	RFX3-AS1	RFX3 antisense RNA 1	11	21	4	9	0	5	0.119185	0.266829	0.051548	0.094264	0	0.042549
102723483	NR_110624,NR_110625	CSE1L-AS1	CSE1L antisense RNA 1	22	34	4	7	2	3	0.560206	1.12986	0.098326	0.171073	0.04107	0.042338
10824	NR_125391	DIAPH2-AS1	DIAPH2 antisense RNA 1	0	0	7	26	19	4	0	0	0.109302	0.328383	0.226265	0.042265
100874115	NR_046733	PLCXD2-AS1	PLCXD2 antisense RNA 1	0	0	0	5	0	4	0	0	0	0.066109	0	0.041489
150142	NR_027273,NR_119384,NR_119385	ZNF295-AS1	ZNF295 antisense RNA 1	9	18	3	49	0	4	0.10519	0.249347	0.047393	0.609007	0	0.041159
400765	NR_046105	MIR137HG	MIR137 host gene	411	944	2	2	13	9	2.14864	5.40867	0.01214	0.010089	0.061074	0.040623
104797538	NR_126560,NR_126561	KCNMB2-AS1	KCNMB2 antisense RNA 1	0	0	0	0	0	7	0	0	0	0	0	0.039932
101927922	NR_120456	LINC01479	long intergenic non-protein coding RNA 1479	0	0	0	0	0	2	0	0	0	0	0	0.039828
102724224	NR_110599	LINC01117	long intergenic non-protein coding RNA 1117	2	0	37	8	3	3	0.032079	0	0.944598	0.135967	0.04842	0.039826
100499227	NR_034160	USP2-AS1	USP2 antisense RNA 1 (head to head)	130	43	27	19	28	5	1.44915	0.514823	0.387234	0.204469	0.276359	0.038689
101937451	NR_104062	LINC01030	long intergenic non-protein coding RNA 1030	0	2	0	0	9	3	0	0.028912	0	0	0.133148	0.038615
100133123	NR_045260	LINC01203	long intergenic non-protein coding RNA 1203	0	0	0	0	0	3	0	0	0	0	0	0.038556
101929746	NR_110623	ZNF341-AS1	ZNF341 antisense RNA 1	0	0	57	17	13	3	0	0	1.49697	0.330093	0.23378	0.038385
284835	NR_024100	LINC00323	long intergenic non-protein coding RNA 323	0	0	0	2	0	7	0	0	0	0.011476	0	0.038003
102724386	NR_120521	LINC01393	long intergenic non-protein coding RNA 1393	0	0	0	14	0	5	0	0	0	0.144829	0	0.037679
101926987	NR_109939	DLGAP4-AS1	DLGAP4 antisense RNA 1	3	8	4	11	4	4	0.02598	0.093807	0.052481	0.107162	0.038558	0.037054
100874101	NR_046690	HDAC11-AS1	HDAC11 antisense RNA 1	8	20	0	6	0	2	0.184728	0.55284	0	0.141455	0	0.036901
644809	NM_001039905	C15orf56	chromosome 15 open reading frame 56	0	0	30	36	0	8	0	0	0.237029	0.212444	0	0.03678
104326193	NR_126376	DLX2-AS1	DLX2 antisense RNA 1 (head to head)	4	37	5	12	5	4	0.053815	0.538071	0.078754	0.155516	0.057111	0.03671
102724774	NR_131251	LINC01594	long intergenic non-protein coding RNA 1594	0	0	0	0	0	3	0	0	0	0	0	0.036599
100874355	NR_046803	ARHGEF9-IT1	ARHGEF9 intronic transcript 1 (non-protein coding)	13	8	6	20	4	2	0.396796	0.252578	0.255396	0.614042	0.113491	0.036118
101927828	NR_108085	OVOL1-AS1	OVOL1 antisense RNA 1	0	0	0	0	0	2	0	0	0	0	0	0.03602
202299	NR_026936	LINC01554	long intergenic non-protein coding RNA 1554	0	0	0	3	10	7	0	0	0	0.013256	0.058002	0.034996
100775104	NR_046220	KLHL7-AS1	KLHL7 antisense RNA 1 (head to head)	219	360	136	203	12	9	1.09949	1.98588	0.900566	1.00569	0.054318	0.034886
101410541	NR_102708	LINC00678	long intergenic non-protein coding RNA 678	4	0	0	1	2	4	0.052876	0	0	0.006931	0.017939	0.034868
10255	NR_028032	HCG9	HLA complex group 9 (non-protein coding)	0	5	0	7	0	3	0	0.104985	0	0.128692	0	0.034368
100289178	NR_040077	GNG12-AS1	GNG12 antisense RNA 1	0	6	0	5	6	7	0	0.037106	0	0.02598	0.030196	0.034241
85001	NR_026914	MGC16275	uncharacterized protein MGC16275	39	139	0	0	0	8	0.196896	0.785938	0	0	0	0.03387
100861555	NR_047495	LINC00565	long intergenic non-protein coding RNA 565	98	142	27	30	2	8	0.509109	0.807816	0.181256	0.152152	0.008135	0.033506
100859921	NR_046215	LINC00536	long intergenic non-protein coding RNA 536	0	0	0	0	0	9	0	0	0	0	0	0.033228
100874055	NR_047499	LINC00570	long intergenic non-protein coding RNA 570	0	0	4	31	0	4	0	0	0.05128	0.293924	0	0.032795
100873982	NR_046570	ABCC5-AS1	ABCC5 antisense RNA 1	0	0	0	0	0	2	0	0	0	0	0	0.032635
400643	NR_034100	LINC00668	long intergenic non-protein coding RNA 668	0	0	3	0	0	6	0	0	0.019524	0	0	0.031928
440952	NR_033965	EIF1B-AS1	EIF1B antisense RNA 1	25	36	16	26	0	6	0.152049	0.235385	0.124165	0.155975	0	0.031734
100996539	NR_108075	ITPR1-AS1	ITPR1 antisense RNA 1 (head to head)	13	49	0	2	0	5	0.108171	0.480966	0	0.017746	0	0.031232
104472519	NR_126434	STX18-IT1	STX18 intronic transcript 1	13	5	11	14	5	2	0.303019	0.13026	0.329392	0.318162	0.087117	0.030944
104326052	NR_126359	NRIR	negative regulator of interferon response (non-protein coding)	0	0	0	0	0	3	0	0	0	0	0	0.030695
100652740	NR_102400	PYCARD-AS1	PYCARD antisense RNA 1	16	10	16	38	6	3	0.186982	0.12788	0.249758	0.43087	0.060196	0.030532
104472714	NR_126441	DISC1-IT1	DISC1 intronic transcript 1	0	3	0	0	2	2	0	0.049481	0	0	0.028967	0.030466
101805492	NR_103848,NR_103849,NR_103850	CASC9	cancer susceptibility candidate 9 (non-protein coding)	18	63	60	217	0	4	0.155956	0.604929	0.69514	1.87024	0	0.030404
283143	NR_034148	LINC00900	long intergenic non-protein coding RNA 900	0	0	0	0	0	6	0	0	0	0	0	0.029883
400618	NR_103737,NR_103738	SOX9-AS1	SOX9 antisense RNA 1	51	126	21	24	20	9	0.238432	0.599279	0.115156	0.112272	0.07642	0.029716
729583	NR_103538	LINC01556	long intergenic non-protein coding RNA 1556	22	24	0	6	4	3	0.37123	0.441922	0	0.100976	0.061489	0.029619
100507524	NR_037901	ARHGEF26-AS1	ARHGEF26 antisense RNA 1	17	55	9	26	0	7	0.083088	0.298279	0.053583	0.125514	0	0.029502
103352670	NR_122034	LINC01419	long intergenic non-protein coding RNA 1419	0	0	0	6	0	5	0	0	0	0.048469	0	0.029405
102060414	NR_104191	C2-AS1	C2 antisense RNA 1	3	0	0	0	0	3	0.03388	0	0	0	0	0.029347
388407	NM_203425	C17orf82	chromosome 17 open reading frame 82	7	15	64	28	0	4	0.052793	0.133386	0.713998	0.232448	0	0.029159
152024	NR_026834	LINC00691	long intergenic non-protein coding RNA 691	0	0	0	0	2	6	0	0	0	0	0.010384	0.028948
100862662	NR_046383	ALDH1L1-AS2	ALDH1L1 antisense RNA 2	0	0	0	0	8	6	0	0	0	0	0.040051	0.028867
105369954	NR_131986	KCCAT198	renal clear cell carcinoma-associated transcript 198	0	0	20	26	6	2	0	0	0.602284	0.582548	0.117597	0.028746
100129269	NR_034126	LINC01160	long intergenic non-protein coding RNA 1160	0	9	0	0	5	4	0	0.073428	0	0	0.037353	0.028717
100132169	NR_130735	WASIR2	WASH and IL9R antisense RNA 2	83	113	29	32	0	3	1.028	1.53193	0.475185	0.386289	0	0.028694
101927547	NR_046837	ANKRD44-IT1	ANKRD44 intronic transcript 1	26	18	0	4	8	3	0.308621	0.228996	0	0.036322	0.07691	0.028686
104266957	NR_126346	KBTBD11-OT1	KBTBD11 overlapping transcript 1	0	2	98	101	0	3	0	0.028703	2.13874	1.62916	0	0.028633
100144602	NR_034138	EPHA5-AS1	EPHA5 antisense RNA 1	0	0	0	0	0	3	0	0	0	0	0	0.028499
101927750	NR_110273,NR_110274	ATP6V1B1-AS1	ATP6V1B1 antisense RNA 1	77	44	0	2	4	3	1.04397	0.650628	0	0.02692	0.036975	0.028294
102238594	NR_108100	SPACA6P-AS	SPACA6P antisense RNA	26	86	47	81	0	11	0.083362	0.307073	0.202297	0.25783	0	0.028221
349408	NR_030727	TLR8-AS1	TLR8 antisense RNA 1	780	749	0	0	0	5	6.33577	6.66807	0	0	0	0.028146
101927084	NR_119383	LINC01359	long intergenic non-protein coding RNA 1359	4	1	4	15	2	3	0.03589	0.013117	0.051841	0.165961	0.017934	0.02812
283553	NR_038358	LINC00640	long intergenic non-protein coding RNA 640	0	0	0	0	3	2	0	0	0	0	0.049394	0.027924
100131213	NR_024421,NR_024422,NR_110299,NR_110300,NR_110301,NR_110302	ZNF503-AS2	ZNF503 antisense RNA 2	62	74	10	16	11	6	0.361877	0.459025	0.069289	0.086878	0.047257	0.027249
100507118	NR_051984	PRC1-AS1	PRC1 antisense RNA 1	18	24	21	30	7	4	0.149326	0.21659	0.225936	0.24156	0.04821	0.027091
102723775	NR_120595,NR_120596,NR_120597	LINC01315	long intergenic non-protein coding RNA 1315	50	39	7	17	8	3	0.715309	0.548821	0.110561	0.227932	0.078703	0.027073
100874259	NR_047031	SLC25A30-AS1	SLC25A30 antisense RNA 1	0	0	0	0	0	2	0	0	0	0	0	0.025982
146512	NR_026674	FLJ30679	uncharacterized protein FLJ30679	18	18	7	4	2	5	0.113024	0.128595	0.051796	0.025542	0.011752	0.025887
101926900	NR_109756	DNAJB5-AS1	DNAJB5 antisense RNA 1 (head to head)	0	2	3	2	3	2	0	0.024414	0.065724	0.026055	0.040977	0.025841
100128285	NR_024595	DNM1P35	dynamin 1 pseudogene 35	7	20	6	14	0	9	0.021753	0.076305	0.028419	0.047789	0	0.025822
285548	NR_015450	LINC01096	long intergenic non-protein coding RNA 1096	0	0	0	0	4	4	0	0	0	0	0.026543	0.025318
154822	NR_024394	LINC00689	long intergenic non-protein coding RNA 689	0	7	350	287	0	9	0	0.024688	1.4885	0.905557	0	0.025021
768097	NR_003245	HAR1B	highly accelerated region 1B (non-protein coding)	12	19	2	6	0	2	0.172738	0.288863	0.038154	0.081997	0	0.024958
400804	NR_024236	C1orf140	uncharacterized LOC400804	0	0	0	0	0	10	0	0	0	0	0	0.024891
285962	NR_015392	WEE2-AS1	WEE2 antisense RNA 1	27	181	0	7	2	6	0.150267	1.12853	0	0.037718	0.010185	0.024715
9597	NR_026763	SMAD5-AS1	SMAD5 antisense RNA 1	0	11	0	6	4	4	0	0.080053	0	0.0351	0.025712	0.02471
100126693	NR_103713	LINC00322	long intergenic non-protein coding RNA 322	2	0	2	8	0	2	0.028464	0	0.033342	0.108739	0	0.024598
100287216	NR_029193	SH3RF3-AS1	SH3RF3 antisense RNA 1	11	30	0	0	0	6	0.050793	0.151871	0	0	0	0.02398
103695433	NR_125764	LINC01322	long intergenic non-protein coding RNA 1322	0	0	71	93	0	2	0	0	1.60884	1.55643	0	0.023974
404665	NR_038865	CACTIN-AS1	CACTIN antisense RNA 1	24	89	0	11	0	5	0.161268	0.652252	0	0.070427	0	0.023379
439927	NR_027379	LINC01555	long intergenic non-protein coding RNA 1555	0	0	0	0	0	7	0	0	0	0	0	0.023262
26077	NR_026889	DKFZP434H168	uncharacterized LOC26077	0	0	0	0	0	4	0	0	0	0	0	0.023254
101927586	NR_109950	LINC01271	long intergenic non-protein coding RNA 1271	0	4	3	6	12	5	0	0.020598	0.016116	0.028827	0.060977	0.023092
102724246	NR_110796	TTC39C-AS1	TTC39C antisense RNA 1	0	0	0	2	3	2	0	0	0	0.026457	0.026895	0.023045
606553	NR_103552	C8orf49	chromosome 8 open reading frame 49	26	23	12	20	18	5	0.164368	0.163628	0.098463	0.125995	0.102377	0.022726
197196	NR_038859	LINC00311	long intergenic non-protein coding RNA 311	89	21	75	42	43	4	0.642838	0.163832	0.708855	0.294977	0.276673	0.022659
101927195	NR_120413	LINC00382	long intergenic non-protein coding RNA 382	3	2	0	0	0	2	0.029645	0.026816	0	0	0	0.022659
103752589	NR_125805	TMEM92-AS1	TMEM92 antisense RNA 1	0	0	6	0	0	2	0	0	0.116911	0	0	0.02258
284889	NR_038911	MIF-AS1	MIF antisense RNA 1	61	100	6	0	5	5	0.354244	0.642514	0.046056	0	0.023333	0.022424
642345	NR_033829	MIR4500HG	MIR4500 host gene	0	0	0	0	2	4	0	0	0	0	0.012462	0.020965
101929222	NR_104190	DISC1FP1	DISC1 fusion partner 1 (non-protein coding)	0	0	0	0	0	2	0	0	0	0	0	0.020673
201853	NR_126435	LINC00504	long intergenic non-protein coding RNA 504	0	0	0	0	0	9	0	0	0	0	0	0.020646
613126	NR_122109,NR_122110	CYP51A1-AS1	CYP51A1 antisense RNA 1	15	35	4	17	6	6	0.061136	0.16091	0.019329	0.067939	0.023208	0.020605
25859	NR_024617,NR_028508,NR_028509	PART1	prostate androgen-regulated transcript 1 (non-protein coding)	0	0	0	0	0	4	0	0	0	0	0	0.020325
285965	NR_033897	EPHA1-AS1	EPHA1 antisense RNA 1	4	0	15	186	3	9	0.01029	0	0.04907	0.470278	0.006376	0.019843
100302691	NR_033927	LINC00184	long intergenic non-protein coding RNA 184	4	8	9	13	14	5	0.022634	0.049509	0.067694	0.0726	0.071756	0.019702
594842	NR_002835	HAS2-AS1	HAS2 antisense RNA 1	0	0	22	12	6	4	0	0	0.161803	0.06664	0.03046	0.019547
100996301	NR_121634,NR_121635,NR_121636,NR_121637	FOXD3-AS1	FOXD3 antisense RNA 1 (head to head)	15	19	0	0	0	2	0.311136	0.474395	0	0	0	0.019102
401535	NM_001001709	C9orf170	chromosome 9 open reading frame 170	0	0	0	0	2	6	0	0	0	0	0.00494	0.018973
101927891	NR_110682	PKN2-AS1	PKN2 antisense RNA 1	27	74	17	58	5	7	0.097821	0.291695	0.079846	0.207349	0.013139	0.01894
284440	NR_026956	LINC00663	long intergenic non-protein coding RNA 663	99	463	7	26	3	4	0.536846	2.76008	0.048343	0.134347	0.014715	0.018855
102606463	NR_110124,NR_110132	LINC01152	long intergenic non-protein coding RNA 1152	10	8	0	0	4	6	0.03547	0.031488	0	0	0.013007	0.018657
145837	NR_026979	DRAIC	downregulated RNA in cancer, inhibitor of cell invasion and migration	5	4	2	11	0	3	0.033202	0.033122	0.01626	0.076356	0	0.018635
554279	NR_040064	LINC00862	long intergenic non-protein coding RNA 862	5	2	10	48	8	3	0.038282	0.013792	0.119528	0.423386	0.063736	0.018275
388815	NR_027790,NR_027791,NR_111004,NR_111005,NR_136541,NR_136542,NR_136543,NR_136544,NR_136545,NR_136546,NR_136547,NR_136548,NR_136549,NR_136550,NR_136551,NR_136552	MIR99AHG	mir-99a-let-7c cluster host gene	0	0	0	0	10	8	0	0	0	0	0.023324	0.018274
729723	NR_034113	DNAJC27-AS1	DNAJC27 antisense RNA 1	36	176	0	6	4	8	0.098344	0.530694	0	0.013718	0.009366	0.018048
338817	NR_033890	LINC01252	long intergenic non-protein coding RNA 1252	14	44	95	148	0	6	0.047463	0.167682	0.440972	0.509419	0	0.017873
144920	NR_046391,NR_120418	LINC00343	long intergenic non-protein coding RNA 343	0	0	0	0	0	2	0	0	0	0	0	0.017439
101927774	NR_121672,NR_121673	LINC00824	long intergenic non-protein coding RNA 824	0	0	0	0	0	5	0	0	0	0	0	0.017385
401237	NR_015410	CASC15	cancer susceptibility candidate 15 (non-protein coding)	0	0	0	0	0	3	0	0	0	0	0	0.017181
101929110	NR_110108,NR_110109,NR_110110,NR_110111	CASC18	cancer susceptibility candidate 18 (non-protein coding)	5	38	0	0	0	5	0.0197	0.204663	0	0	0	0.017064
441009	NR_038857	CPEB2-AS1	CPEB2 antisense RNA 1 (head to head)	2	2	6	6	0	3	0.013108	0.010795	0.055842	0.042561	0	0.016979
339400	NR_103778,NR_103779	FLG-AS1	FLG antisense RNA 1	11	16	4	9	0	6	0.032643	0.052447	0.016306	0.026097	0	0.016261
100509894	NR_046226,NR_046227	CPB2-AS1	CPB2 antisense RNA 1	12	18	0	0	0	5	0.041112	0.072354	0	0	0	0.015526
57000	NR_103560	GSN-AS1	GSN antisense RNA 1	41	14	0	12	6	7	0.109989	0.039924	0	0.032012	0.013689	0.015177
100126270	NR_024499,NR_024501,NR_024502,NR_024503	FMR1-AS1	FMR1 antisense RNA 1	4	3	14	13	3	4	0.021631	0.015146	0.100251	0.068304	0.012049	0.015095
283050	NR_015429,NR_024429,NR_024431	ZMIZ1-AS1	ZMIZ1 antisense RNA 1	9	7	0	5	4	4	0.045163	0.036152	0	0.023066	0.019128	0.014735
100316868	NR_037843	HOTTIP	HOXA distal transcript antisense RNA	10	22	595	703	12	6	0.027534	0.064937	2.17735	1.91361	0.029929	0.014357
219731	NR_038222	PROSER2-AS1	PROSER2 antisense RNA 1	0	0	4	0	4	4	0	0	0.021396	0	0.01471	0.014171
100422886	NR_036143	MIR3179-2	microRNA 3179-2	1	1	1	1	1	1	0.020084	0.040454	0.004432	0.010783	0.021119	0.014167
103091864	NR_117096	SNHG22	small nucleolar RNA host gene 22	3	12	2	6	5	2	0.018307	0.097621	0.021167	0.043436	0.028817	0.013847
254099	NR_038869	LINC01342	long intergenic non-protein coding RNA 1342	0	0	0	0	0	2	0	0	0	0	0	0.013804
26238	NR_026773	LINC01558	long intergenic non-protein coding RNA 1558	0	0	0	0	0	2	0	0	0	0	0	0.013536
386758	NR_037159,NR_037160,NR_037161	ZNF582-AS1	ZNF582 antisense RNA 1 (head to head)	7	7	0	0	5	2	0.057169	0.066272	0	0	0.031631	0.013431
641518	NR_029373,NR_029374	LEF1-AS1	LEF1 antisense RNA 1	0	0	0	0	0	3	0	0	0	0	0	0.013319
145858	NM_001301106,NM_153040	C15orf32	chromosome 15 open reading frame 32	0	0	0	0	0	2	0	0	0	0	0	0.012677
100861546	NR_047494	LINC00564	long intergenic non-protein coding RNA 564	0	0	0	0	0	2	0	0	0	0	0	0.012564
100996465	NR_130768	LCA10	lung carcinoma-associated 10	0	0	0	0	0	2	0	0	0	0	0	0.012136
100506443	NR_103784	ITPKB-IT1	ITPKB intronic transcript 1	0	0	36	42	5	2	0	0	0.451189	0.39241	0.03455	0.012109
399948	NM_001302644,NM_001302645,NM_001302646,NM_001302647,NM_001302648,NM_207429	COLCA1	colorectal cancer associated 1	2	6	0	17	0	7	0.004626	0.015191	0	0.036427	0	0.012021
8551	NR_002725	INE2	inactivation escape 2 (non-protein coding)	0	5	0	0	0	3	0	0.03021	0	0	0	0.011933
729467	NR_027120	HSD52	uncharacterized LOC729467	0	0	0	0	0	2	0	0	0	0	0	0.011829
646600	NR_126326	IGF2BP2-AS1	IGF2BP2 antisense RNA 1	0	0	0	0	3	2	0	0	0	0	0.02195	0.011791
105369343	NR_133638,NR_133639,NR_133640	MIR194-2HG	MIR194-2 host gene	5	8	345	563	10	3	0.031779	0.04117	2.74477	3.28922	0.054168	0.011696
100873955	NR_046827	LNX1-AS2	LNX1 antisense RNA 2	0	0	0	8	0	3	0	0	0	0.05069	0	0.011392
100129427	NR_033845	DDC-AS1	DDC antisense RNA 1	0	0	0	0	0	2	0	0	0	0	0	0.011192
285972	NR_034033	LINC00996	long intergenic non-protein coding RNA 996	0	0	0	0	0	2	0	0	0	0	0	0.010946
338739	NR_034027	CSTF3-AS1	CSTF3 antisense RNA 1 (head to head)	15	6	15	18	0	2	0.088063	0.041183	0.123767	0.106655	0	0.010845
102659353	NR_110375	THRIL	TNF and HNRNPL related immunoregulatory long non-coding RNA	10	0	1	3	3	2	0.064516	0	0.002221	0.012828	0.011746	0.010841
101927380	NR_121183	C9orf41-AS1	C9orf41 antisense RNA 1	6	3	2	2	4	2	0.037057	0.01563	0.016286	0.008419	0.025043	0.010822
100506697	NR_038995	LINC00327	long intergenic non-protein coding RNA 327	0	0	3	8	0	3	0	0	0.01638	0.047725	0	0.010715
100507171	NR_045634,NR_045636,NR_045637	BOLA3-AS1	BOLA3 antisense RNA 1 (head to head)	64	246	17	10	10	4	0.262807	0.8287	0.06931	0.030295	0.027768	0.010674
101927524	NR_110094	MEOX2-AS1	MEOX2 antisense RNA 1 (head to head)	0	0	0	0	0	2	0	0	0	0	0	0.010659
100505477	NR_130934	LINC01602	long intergenic non-protein coding RNA 1602	0	0	0	0	11	3	0	0	0	0	0.055167	0.010603
643529	NR_038382	LINC00865	long intergenic non-protein coding RNA 865	0	2	0	0	0	4	0	0.0066	0	0	0	0.010428
503569	NR_033932	RGMB-AS1	RGMB antisense RNA 1	45	34	12	18	13	2	0.284962	0.230146	0.095319	0.110186	0.069515	0.010276
100130894	NR_034083	VAC14-AS1	VAC14 antisense RNA 1	0	0	29	97	3	3	0	0	0.221177	0.552815	0.015673	0.010041
100874237	NR_046666	CACNA2D3-AS1	CACNA2D3 antisense RNA 1	0	0	0	0	0	2	0	0	0	0	0	0.01003
284276	NR_015417	LINC00908	long intergenic non-protein coding RNA 908	0	0	0	0	0	2	0	0	0	0	0	0.00992
100287722	NR_037864,NR_125965	AP4B1-AS1	AP4B1 antisense RNA 1	3	0	0	0	0	2	0.019856	0	0	0	0	0.00991
644714	NR_033947	LIMD1-AS1	LIMD1 antisense RNA 1	8	15	4	10	8	2	0.039713	0.088889	0.029506	0.050557	0.037608	0.009723
84856	NR_026827	LINC00839	long intergenic non-protein coding RNA 839	0	0	0	0	0	3	0	0	0	0	0	0.009697
497258	NR_002832,NR_033312,NR_033313,NR_033314,NR_033315	BDNF-AS	BDNF antisense RNA	15	82	16	20	0	3	0.079975	0.675653	0.117707	0.113463	0	0.009631
154386	NR_131168	LINC01600	long intergenic non-protein coding RNA 1600	3	5	3	0	5	3	0.010607	0.029074	0.021067	0	0.01912	0.009187
149773	NR_034147	APCDD1L-AS1	APCDD1L antisense RNA 1 (head to head)	2	5	4	1	0	2	0.012317	0.029173	0.03262	0.005066	0	0.009152
651430	NR_046264	FLJ38576	uncharacterized LOC651430	10	0	2	2	4	2	0.052495	0	0.011425	0.010334	0.018598	0.009094
101928555	NR_126364	LINC01537	long intergenic non-protein coding RNA 1537	0	0	0	0	27	2	0	0	0	0	0.126306	0.009003
283174	NR_024344	MIR4697HG	MIR4697 host gene	665	479	136	118	2	4	1.61545	1.2768	0.435321	0.280283	0.004386	0.008429
201617	NR_038221	LINC00870	long intergenic non-protein coding RNA 870	0	0	0	0	0	3	0	0	0	0	0	0.008282
101928773	NR_110832	LINC01449	long intergenic non-protein coding RNA 1449	0	0	0	0	0	1	0	0	0	0	0	0.007931
140771	NR_024007	SMCR5	Smith-Magenis syndrome chromosome region, candidate 5 (non-protein coding)	0	8	6	17	4	3	0	0.038038	0.035882	0.071527	0.016364	0.007863
285045	NR_027098,NR_027099,NR_027100	LINC00486	long intergenic non-protein coding RNA 486	2	0	0	0	0	2	0.009855	0	0	0	0	0.007705
255167	NR_024423,NR_024424	LINC01018	long intergenic non-protein coding RNA 1018	0	0	0	0	6	2	0	0	0	0	0.022866	0.007325
100874111	NR_046721	STEAP3-AS1	STEAP3 antisense RNA 1	7	0	5	3	0	2	0.026537	0	0.02592	0.007897	0	0.006912
150538	NR_026830	SATB2-AS1	SATB2 antisense RNA 1	5	8	20	5	0	3	0.015571	0.034103	0.102685	0.015327	0	0.006744
347689	NR_004053,NR_075089,NR_075090,NR_075091,NR_075092,NR_075093	SOX2-OT	SOX2 overlapping transcript	0	2	2	2	0	2	0	0.007902	0.00963	0.007158	0	0.006299
149837	NR_015406	LINC00654	long intergenic non-protein coding RNA 654	37	39	235	459	6	4	0.078243	0.088823	0.65676	0.956257	0.011451	0.006229
102216342	NR_108096,NR_108097	LINC01108	long intergenic non-protein coding RNA 1108	0	0	0	0	0	3	0	0	0	0	0	0.006049
646324	NR_037195	LINC00607	long intergenic non-protein coding RNA 607	0	6	0	0	0	2	0	0.02271	0	0	0	0.006
100507530	NR_125386	MCPH1-AS1	MCPH1 antisense RNA 1	35	34	1	0	7	3	0.106583	0.113137	0.001597	0	0.017703	0.00576
286002	NR_028137	SLC26A4-AS1	SLC26A4 antisense RNA 1	0	0	0	0	3	3	0	0	0	0	0.005985	0.005752
104355149	NR_126390	LINC01039	long intergenic non-protein coding RNA 1039	2	0	0	12	2	2	0.006522	0	0	0.036539	0.005907	0.005677
348808	NR_002811	NPHP3-AS1	NPHP3 antisense RNA 1	2	0	0	1	0	2	0.00814	0	0	0.002425	0	0.00541
196475	NR_024037	RMST	rhabdomyosarcoma 2 associated transcript (non-protein coding)	0	0	0	1	2	1	0	0	0	0.002817	0.008255	0.005327
388759	NM_207401	C1orf229	chromosome 1 open reading frame 229	27	94	1	1	8	1	0.15056	0.585999	0.00075	0.004959	0.039232	0.004819
641364	NR_038380	SLC7A11-AS1	SLC7A11 antisense RNA 1	0	0	3	3	3	3	0	0	0.007346	0.00546	0.005	0.004805
359822	NR_002813	KCNIP4-IT1	KCNIP4 intronic transcript 1	0	0	0	3	0	4	0	0	0	0.00258	0	0.00453
440823	NR_003491,NR_033319,NR_033320,NR_033321	MIAT	myocardial infarction associated transcript (non-protein coding)	406	1614	8	2	44	4	0.517505	2.2665	0.011882	0.002448	0.050189	0.004044
653720	NM_001282468	GOLGA8M	golgin A8 family member M	51	71	16	18	2	2	0.123617	0.189184	0.051999	0.041843	0.004164	0.003973
100873065	NR_073010	PTCHD1-AS	PTCHD1 antisense RNA (head to head)	0	0	0	0	0	2	0	0	0	0	0	0.003224
100192386	NR_024389	FLJ16779	uncharacterized LOC100192386	0	0	3	1	0	3	0	0	0.004476	0.001663	0	0.002928
440299	NR_033787	DNM1P41	dynamin 1 pseudogene 41	2	12	0	1	3	2	0.004642	0.035443	0	0.000331	0.006119	0.002519
406920	NR_029845	MIR130B	microRNA 130b	2	3	2	1	3	0	0.158978	0.449444	0.276556	0.11353	0.379303	0
100874255	NR_046552	RNASEH2B-AS1	RNASEH2B antisense RNA 1	7	3	3	0	11	0	0.144449	0.047988	0.072839	0	0.201169	0
100129464	NR_038428	LINC01546	long intergenic non-protein coding RNA 1546	2	0	0	0	12	0	0.038304	0	0	0	0.193987	0
100874253	NR_047498	LINC00853	long intergenic non-protein coding RNA 853	20	59	0	16	11	0	0.375104	1.25503	0	0.293097	0.185471	0
724087	NR_046101	LINC01545	long intergenic non-protein coding RNA 1545	0	9	0	0	9	0	0	0.231277	0	0	0.180579	0
252948	NR_001552	TTTY16	testis-specific transcript, Y-linked 16 (non-protein coding)	0	0	0	0	3	0	0	0	0	0	0.151194	0
102060282	NR_109831	RASSF1-AS1	RASSF1 antisense RNA 1	36	76	8	24	8	0	0.584834	1.34455	0.171378	0.373747	0.117675	0
101928734	NR_126473	WWC2-AS1	WWC2 antisense RNA 1	0	0	0	0	4	0	0	0	0	0	0.115196	0
100873924	NR_046901	HLX-AS1	HLX antisense RNA 1	3	6	0	0	6	0	0.0486	0.139477	0	0	0.108854	0
100216001	NR_024475	LINC00704	long intergenic non-protein coding RNA 704	360	87	227	146	13	0	3.32589	0.882402	2.77248	1.32969	0.103807	0
101929548	NR_121601	FOCAD-AS1	FOCAD antisense RNA 1	0	0	2	0	4	0	0	0	0.080817	0	0.102396	0
100289509	NR_045118	KCNIP2-AS1	KCNIP2 antisense RNA 1	9	2	19	18	9	0	0.107158	0.017023	0.321024	0.230012	0.101663	0
105373877	NR_133642	DIRC3-AS1	DIRC3 antisense RNA 1	0	0	0	0	9	0	0	0	0	0	0.097791	0
100874089	NR_046645	RUVBL1-AS1	RUVBL1 antisense RNA 1	9	7	0	0	5	0	0.194266	0.168283	0	0	0.094158	0
552853	NR_126028	NCRNA00250	non-protein coding RNA 250	6	5	0	0	4	0	0.134373	0.109506	0	0	0.089671	0
101929127	NR_121188,NR_121189,NR_121190	PGM5P3-AS1	PGM5P3 antisense RNA 1	0	0	0	0	4	0	0	0	0	0	0.08555	0
105369550	NR_132372	STT3A-AS1	STT3A antisense RNA 1	0	15	0	8	4	0	0	0.48314	0	0.225832	0.084559	0
101927067	NR_125410	LINC01607	long intergenic non-protein coding RNA 1607	0	12	0	0	5	0	0	0.264921	0	0	0.084217	0
106478991	NR_133664	LINC00449	long intergenic non-protein coding RNA 449	16	14	12	20	6	0	0.220126	0.220738	0.230153	0.283852	0.073507	0
100874082	NR_046612,NR_103752	HTR2A-AS1	HTR2A antisense RNA 1	0	0	0	0	3	0	0	0	0	0	0.070578	0
100874241	NR_046693	STARD13-AS	STARD13 antisense RNA	0	0	0	0	4	0	0	0	0	0	0.068853	0
644093	NR_120602	HCG2040054	uncharacterized LOC644093	7	8	0	0	3	0	0.179092	0.242596	0	0	0.06792	0
101928085	NR_121674,NR_121675	ERICH6-AS1	ERICH6 antisense RNA 1	13	100	24	83	4	0	0.236717	2.07288	0.57204	1.51968	0.067546	0
100652997	NR_108074	LINC00706	long intergenic non-protein coding RNA 706	0	0	0	12	5	0	0	0	0	0.216711	0.066201	0
253128	NR_034140	LINC00612	long intergenic non-protein coding RNA 612	0	0	0	0	11	0	0	0	0	0	0.05381	0
101409257	NR_102425	EZR-AS1	EZR antisense RNA 1	3	1	0	0	2	0	0.077532	0.038292	0	0	0.053559	0
137196	NR_130917,NR_130918,NR_130919,NR_130920	CCDC26	CCDC26 long non-coding RNA	0	0	3	17	8	0	0	0	0.021672	0.124302	0.053105	0
101929602	NR_121605	IFT74-AS1	IFT74 antisense RNA 1	0	6	0	0	2	0	0	0.186841	0	0	0.047968	0
388948	NR_034099	LINC01118	long intergenic non-protein coding RNA 1118	10	23	7	28	4	0	0.113385	0.307098	0.101852	0.335063	0.04462	0
106480738	NR_133663	OSTN-AS1	OSTN antisense RNA 1	0	0	0	0	2	0	0	0	0	0	0.044289	0
728450	NR_110635	LINC00687	long intergenic non-protein coding RNA 687	0	0	0	0	2	0	0	0	0	0	0.043968	0
645638	NR_030732	WFDC21P	WAP four-disulfide core domain 21, pseudogene	0	4	0	10	3	0	0	0.082138	0	0.204607	0.041556	0
154092	NR_038216,NR_038217,NR_038218,NR_038219	LINC01010	long intergenic non-protein coding RNA 1010	330	438	0	0	6	0	2.75909	4.00761	0	0	0.040657	0
100996280	NR_102737,NR_102738	LINC00911	long intergenic non-protein coding RNA 911	0	0	0	0	2	0	0	0	0	0	0.040297	0
100852409	NR_046218	NEGR1-IT1	NEGR1 intronic transcript 1	0	0	0	0	2	0	0	0	0	0	0.039799	0
400761	NR_033981	FLJ27354	uncharacterized LOC400761	11	40	0	0	3	0	0.166453	0.703851	0	0	0.039681	0
399844	NR_028324	LINC01002	long intergenic non-protein coding RNA 1002	0	0	32	36	17	0	0	0	0.109314	0.092488	0.038857	0
100616530	NR_038201,NR_038202,NR_038203,NR_038204,NR_038205,NR_038206,NR_038207,NR_038208,NR_038209	C8orf37-AS1	C8orf37 antisense RNA 1	0	15	0	0	3	0	0	0.404896	0	0	0.038783	0
101928276	NR_104665,NR_104666	LINC01227	long intergenic non-protein coding RNA 1227	0	0	0	0	3	0	0	0	0	0	0.036608	0
104355290	NR_126406	MIR217HG	MIR217 host gene	0	0	0	0	3	0	0	0	0	0	0.03397	0
643365	NM_001278674	LINC00452	long intergenic non-protein coding RNA 452	0	0	0	0	5	0	0	0	0	0	0.031459	0
284424	NR_027148	MIR7-3HG	MIR7-3 host gene	0	2	0	0	3	0	0	0.019792	0	0	0.030299	0
100133172	NR_026789	FAM66A	family with sequence similarity 66 member A	14	34	0	0	2	0	0.221049	0.610832	0	0	0.029147	0
100506791	NR_125810	LINC01511	long intergenic non-protein coding RNA 1511	0	0	0	0	4	0	0	0	0	0	0.028692	0
100506755	NR_038310	MIR497HG	mir-497-195 cluster host gene	33	52	0	0	2	0	0.529413	0.919321	0	0	0.028448	0
100505475	NR_120501	SYNE1-AS1	SYNE1 antisense RNA 1	0	0	0	0	2	0	0	0	0	0	0.028117	0
100874203	NR_046583	COL4A2-AS1	COL4A2 antisense RNA 1	0	0	0	2	2	0	0	0	0	0.047147	0.026263	0
100874375	NR_046848	FAM155A-IT1	FAM155A intronic transcript 1	8	1	167	311	4	0	0.057078	0.00442	1.57583	2.1811	0.0255	0
100874123	NR_046851	ZNRF3-AS1	ZNRF3 antisense RNA 1	0	0	0	0	5	0	0	0	0	0	0.025272	0
106660609	NR_132991,NR_132992	MIR4432HG	MIR4432 host gene	0	0	0	0	2	0	0	0	0	0	0.023891	0
100874261	NR_047479	LINC00854	long intergenic non-protein coding RNA 854	0	0	0	0	3	0	0	0	0	0	0.023793	0
100861516	NR_130894	RAI1-AS1	RAI1 antisense RNA 1	0	0	0	0	2	0	0	0	0	0	0.02223	0
100874107	NR_046378	MTUS2-AS1	MTUS2 antisense RNA 1	7	0	0	0	3	0	0.069525	0	0	0	0.020888	0
283860	NR_024347	LINC00304	long intergenic non-protein coding RNA 304	19	39	2	31	5	0	0.104172	0.245256	0.009471	0.173831	0.020749	0
101926890	NR_104362,NR_104363,NR_104364,NR_104365	DAB1-AS1	DAB1 antisense RNA 1	0	0	0	0	2	0	0	0	0	0	0.020234	0
728218	NR_046091	LINC00864	long intergenic non-protein coding RNA 864	0	0	0	0	3	0	0	0	0	0	0.019472	0
101928033	NR_109899	CTD-2270F17.1	uncharacterized LOC101928033	0	0	0	0	2	0	0	0	0	0	0.019152	0
619518	NR_103541	SSBP3-AS1	SSBP3 antisense RNA 1	6	3	8	39	5	0	0.02955	0.0108	0.051268	0.188681	0.017756	0
101927808	NR_108084	CLSTN2-AS1	CLSTN2 antisense RNA 1	0	0	0	0	5	0	0	0	0	0	0.017327	0
100874126	NR_046869	LINC00331	long intergenic non-protein coding RNA 331	0	0	0	0	1	0	0	0	0	0	0.017091	0
649159	NR_038368	LINC00273	long intergenic non-protein coding RNA 273	0	0	0	0	2	0	0	0	0	0	0.016026	0
253970	NM_001101341	SFTA3	surfactant associated 3	0	0	0	0	3	0	0	0	0	0	0.015649	0
148756	NR_125716	OVAAL	ovarian adenocarcinoma amplified long non-coding RNA	0	0	0	0	3	0	0	0	0	0	0.015607	0
101927102	NR_110903,NR_110904	ITFG1-AS1	ITFG1 antisense RNA 1	0	0	0	0	2	0	0	0	0	0	0.015185	0
220980	NR_033842	TMEM72-AS1	TMEM72 antisense RNA 1	4	7	0	3	4	0	0.015647	0.029173	0	0.008501	0.014103	0
146336	NR_027242	SSTR5-AS1	SSTR5 antisense RNA 1	8	6	469	254	4	0	0.033748	0.028895	2.72992	1.09763	0.013711	0
399806	NR_029380	LBX1-AS1	LBX1 antisense RNA 1 (head to head)	55	132	0	0	2	0	0.531366	1.41052	0	0	0.013685	0
100874002	NR_046635	OXCT1-AS1	OXCT1 antisense RNA 1	16	16	0	0	3	0	0.119315	0.127053	0	0	0.013443	0
101929397	NR_120656,NR_120657,NR_120658,NR_120659	LINC01518	long intergenic non-protein coding RNA 1518	0	0	0	0	2	0	0	0	0	0	0.012537	0
100507300	NR_038907	ALKBH3-AS1	ALKBH3 antisense RNA 1	0	0	0	0	2	0	0	0	0	0	0.012076	0
157693	NR_103537	FAM87A	family with sequence similarity 87 member A	0	0	0	0	5	0	0	0	0	0	0.011597	0
100507064	NR_038287,NR_038288	TEX26-AS1	TEX26 antisense RNA 1	0	0	0	0	3	0	0	0	0	0	0.01129	0
101928165	NR_104152	CASC17	cancer susceptibility candidate 17 (non-protein coding)	0	0	0	0	2	0	0	0	0	0	0.011285	0
104548973	NR_126482	SALRNA2	senescence associated long non-coding RNA 2	0	0	0	0	2	0	0	0	0	0	0.011263	0
400658	NM_001272093	C18orf65	chromosome 18 open reading frame 65	12	16	2	7	3	0	0.07443	0.108743	0.016304	0.042662	0.011209	0
283547	NR_039982	LINC00639	long intergenic non-protein coding RNA 639	0	50	0	0	4	0	0	0.163822	0	0	0.010754	0
404216	NR_103717	LINC01561	long intergenic non-protein coding RNA 1561	0	0	0	0	3	0	0	0	0	0	0.010699	0
100192379	NR_024365	PP12613	uncharacterized LOC100192379	0	0	0	0	2	0	0	0	0	0	0.010463	0
100506237	NR_103710	NKX2-1-AS1	NKX2-1 antisense RNA 1	0	3	0	0	2	0	0	0.015947	0	0	0.010449	0
138948	NR_102735	DBH-AS1	DBH antisense RNA 1	0	20	0	10	2	0	0	0.125007	0	0.056845	0.010421	0
100507218	NR_040017	RNF157-AS1	RNF157 antisense RNA 1	0	0	0	0	2	0	0	0	0	0	0.010147	0
493913	NR_103711	PAPPA-AS1	PAPPA antisense RNA 1	51	79	15	16	3	0	0.267349	0.453967	0.101749	0.082876	0.009498	0
283460	NR_024345	HNF1A-AS1	HNF1A antisense RNA 1	0	0	50	76	2	0	0	0	0.342676	0.39227	0.009478	0
83655	NR_040035	LINC00208	long intergenic non-protein coding RNA 208	0	0	0	0	2	0	0	0	0	0	0.009398	0
285492	NR_040045	LINC00955	long intergenic non-protein coding RNA 955	0	0	0	0	2	0	0	0	0	0	0.009372	0
139538	NR_001559	VENTXP1	VENT homeobox pseudogene 1	0	0	0	0	2	0	0	0	0	0	0.008568	0
284576	NR_038425	LEMD1-AS1	LEMD1 antisense RNA 1	0	0	0	3	2	0	0	0	0	0.009138	0.008285	0
101927528	NR_104644,NR_104645	LINC01204	long intergenic non-protein coding RNA 1204	158	84	7	9	2	0	0.80315	0.460684	0.053813	0.04335	0.007958	0
101928550	NR_121580	SMC2-AS1	SMC2 antisense RNA 1 (head to head)	7	6	5	14	5	0	0.01246	0.011015	0.011196	0.025304	0.00794	0
100287879	NR_033978	LINC00994	long intergenic non-protein coding RNA 994	0	0	0	0	2	0	0	0	0	0	0.007354	0
100996490	NR_104146	LINC01206	long intergenic non-protein coding RNA 1206	0	0	0	0	7	0	0	0	0	0	0.007303	0
730811	NR_024468	MYT1L-AS1	MYT1L antisense RNA 1	0	0	0	0	2	0	0	0	0	0	0.007178	0
100505832	NR_037850	PROX1-AS1	PROX1 antisense RNA 1	0	0	0	0	2	0	0	0	0	0	0.006846	0
64150	NR_002770	DIO3OS	DIO3 opposite strand/antisense RNA (head to head)	0	0	21	89	3	0	0	0	0.103629	0.326855	0.006737	0
100505532	NR_103854	LINC01301	long intergenic non-protein coding RNA 1301	27	43	16	18	3	0	0.098971	0.174188	0.076509	0.065483	0.006677	0
60467	NR_026783	BPESC1	blepharophimosis, epicanthus inversus and ptosis, candidate 1 (non-protein coding)	0	0	38	36	3	0	0	0	0.183234	0.128322	0.006614	0
283089	NR_033850	WDR11-AS1	WDR11 antisense RNA 1	0	2	0	0	2	0	0	0.01052	0	0	0.006379	0
400680	NR_037194	LINC00664	long intergenic non-protein coding RNA 664	0	14	0	0	2	0	0	0.052549	0	0	0.006189	0
646023	NR_028483,NR_028484	ADORA2A-AS1	ADORA2A antisense RNA 1	0	5	0	0	2	0	0	0.024749	0	0	0.005798	0
246312	NR_038870,NR_038871	C21orf91-OT1	C21orf91 overlapping transcript 1	0	0	0	1	1	0	0	0	0	0.012868	0.005731	0
283888	NR_037158	IL21R-AS1	IL21R antisense RNA 1	3	32	0	0	2	0	0.0147	0.171211	0	0	0.005286	0
378832	NR_027498,NR_028082	COL18A1-AS1	COL18A1 antisense RNA 1	4	0	0	2	2	0	0.014951	0	0	0.00742	0.005079	0
55384	NR_002766,NR_003530,NR_003531,NR_033358,NR_033359,NR_033360,NR_046464,NR_046465,NR_046466,NR_046467,NR_046468,NR_046469,NR_046470,NR_046471,NR_046472,NR_046473	MEG3	maternally expressed 3 (non-protein coding)	0	2	0	0	5	0	0	0.002921	0	0	0.004803	0
283592	NR_027004	FAM181A-AS1	FAM181A antisense RNA 1	0	0	0	0	1	0	0	0	0	0	0.004584	0
400955	NR_033873	LINC01122	long intergenic non-protein coding RNA 1122	0	0	0	12	2	0	0	0	0	0.034561	0.003981	0
100874300	NR_046796	SYNJ2-IT1	SYNJ2 intronic transcript 1	4	1	19	28	1	0	0.073991	0.005848	0.53824	0.58101	0.002308	0
100419743	NR_121644	DBET	D4Z4 binding element transcript (non-protein coding)	0	0	0	0	1	0	0	0	0	0	0.001807	0
9383	NR_003255	TSIX	TSIX transcript, XIST antisense RNA	0	2	2	0	4	0	0	0.000382	0.000923	0	0.001238	0
84740	NR_026892	AFAP1-AS1	AFAP1 antisense RNA 1	3	2	10035	11109	0	0	0.005511	0.004104	25.2409	20.7719	0	0
114041	NR_026542,NR_026543	B3GALT5-AS1	B3GALT5 antisense RNA 1	0	0	855	1609	0	0	0	0	10.658	14.8928	0	0
55018	NR_073199	LINC00483	long intergenic non-protein coding RNA 483	0	0	191	757	0	0	0	0	3.9516	11.6454	0	0
100130889	NR_026816	PSORS1C3	psoriasis susceptibility 1 candidate 3 (non-protein coding)	0	0	128	509	0	0	0	0	3.67508	10.9035	0	0
404266	NR_033201,NR_033202,NR_033203,NR_033204,NR_033205,NR_110329,NR_110330,NR_110331	HOXB-AS3	HOXB cluster antisense RNA 3	7	8	357	356	0	0	0.107908	0.130776	10.1646	7.66994	0	0
103021165	NR_120364	CASC19	cancer susceptibility candidate 19 (non-protein coding)	9	0	117	141	0	0	0.351048	0	6.14315	5.52311	0	0
100124700	NR_003716,NR_047517,NR_047518	HOTAIR	HOX transcript antisense RNA	0	0	471	958	0	0	0	0	3.40769	5.14776	0	0
283422	NR_036555	LINC01559	long intergenic non-protein coding RNA 1559	0	0	244	1104	0	0	0	0	1.29966	4.37899	0	0
285419	NR_027105,NR_027106	LINC01091	long intergenic non-protein coding RNA 1091	42	16	77	289	0	0	0.717692	0.245844	1.72193	4.21605	0	0
552860	NR_038210	SAMD12-AS1	SAMD12 antisense RNA 1	0	0	55	198	0	0	0	0	1.33481	3.57157	0	0
221883	NR_002795	HOXA11-AS	HOXA11 antisense RNA	46	87	274	409	0	0	0.380737	0.793327	3.01554	3.34999	0	0
101928931	NR_110702	SEMA3B-AS1	SEMA3B antisense RNA 1 (head to head)	0	7	7	89	0	0	0	0.279533	0.348485	3.31741	0	0
100127888	NR_024470	SLCO4A1-AS1	SLCO4A1 antisense RNA 1	0	0	252	273	0	0	0	0	3.01917	2.4333	0	0
285758	NR_038863	LINC01268	long intergenic non-protein coding RNA 1268	0	0	175	266	0	0	0	0	1.08354	1.22522	0	0
103695435	NR_125766,NR_125767,NR_125768	BBOX1-AS1	BBOX1 antisense RNA 1	103	265	31	78	0	0	1.58225	4.32352	0.586451	1.13496	0	0
728978	NR_038453	UNC5B-AS1	UNC5B antisense RNA 1	0	0	4	58	0	0	0	0	0.102556	1.12212	0	0
100874100	NR_110029	STEAP2-AS1	STEAP2 antisense RNA 1	0	0	64	55	0	0	0	0	1.73082	1.09936	0	0
106481742	NR_133677	FRGCA	FOXM1-regulated, gastric cancer associated	0	0	20	36	0	0	0	0	0.789633	1.07469	0	0
100506380	NR_103858	LINC01006	long intergenic non-protein coding RNA 1006	23	52	27	60	0	0	0.377748	0.953947	0.604693	0.989994	0	0
100506305	NR_038904	LINC00958	long intergenic non-protein coding RNA 958	0	0	58	88	0	0	0	0	0.630367	0.710297	0	0
101927873	NR_109795	LINC01508	long intergenic non-protein coding RNA 1508	0	0	7	56	0	0	0	0	0.108848	0.693584	0	0
101927171	NR_125841	LINC01564	long intergenic non-protein coding RNA 1564	0	2	16	31	0	0	0	0.026532	0.480199	0.683916	0	0
100874365	NR_047506	HOXC-AS3	HOXC cluster antisense RNA 3	0	0	18	20	0	0	0	0	0.814907	0.682004	0	0
103695432	NR_125763	LINC01167	long intergenic non-protein coding RNA 1167	0	0	18	29	0	0	0	0	0.504905	0.603161	0	0
100288432	NR_038974	IL10RB-AS1	IL10RB antisense RNA 1 (head to head)	0	2	6	22	0	0	0	0.041852	0.211094	0.582611	0	0
101928113	NR_110569	ST3GAL5-AS1	ST3GAL5 antisense RNA 1 (head to head)	0	0	28	50	0	0	0	0	0.42364	0.566158	0	0
100874362	NR_102279	HOXB-AS1	HOXB cluster antisense RNA 1	197	160	24	32	0	0	3.18358	2.8296	0.497198	0.503182	0	0
102724368	NR_111921	CELSR3-AS1	CELSR3 antisense RNA 1 (head to head)	0	0	3	9	0	0	0	0	0.213604	0.502596	0	0
104355220	NR_126400	LINC01219	long intergenic non-protein coding RNA 1219	0	0	2	25	0	0	0	0	0.043978	0.437617	0	0
193629	NR_027072	LINC00189	long intergenic non-protein coding RNA 189	153	223	35	34	0	0	1.99204	3.18957	0.600193	0.434311	0	0
101926896	NR_110901	GLIS2-AS1	GLIS2 antisense RNA 1	7	41	0	12	0	0	0.231321	1.57735	0	0.415892	0	0
101927688	NR_110810	SEPT4-AS1	SEPT4 antisense RNA 1	4	29	5	21	0	0	0.077701	0.611697	0.128335	0.401491	0	0
105371027	NR_132373	PCSK6-AS1	PCSK6 antisense RNA 1	0	0	11	20	0	0	0	0	0.271843	0.384666	0	0
100874264	NR_046764	AOAH-IT1	AOAH intronic transcript 1	0	0	6	17	0	0	0	0	0.175023	0.371646	0	0
26070	NR_026882	DKFZP434K028	uncharacterized LOC26070	0	3	28	26	0	0	0	0.039831	0.50098	0.350398	0	0
100507589	NR_038913	NAGPA-AS1	NAGPA antisense RNA 1	21	36	11	34	0	0	0.212477	0.411443	0.148843	0.342691	0	0
100873974	NR_046546	KCNC4-AS1	KCNC4 antisense RNA 1 (head to head)	4	50	17	24	0	0	0.03421	0.615548	0.256246	0.26862	0	0
101060264	NR_126415,NR_126416,NR_126417	FOXP4-AS1	FOXP4 antisense RNA 1	52	72	14	12	0	0	1.37983	2.0802	0.457563	0.265171	0	0
103021164	NR_117099	CASC21	cancer susceptibility candidate 21 (non-protein coding)	22	8	9	12	0	0	0.468622	0.187799	0.26021	0.257291	0	0
101929215	NR_109930	CTD-2201I18.1	uncharacterized LOC101929215	0	12	23	55	0	0	0	0.058767	0.139533	0.253869	0	0
100131366	NR_033938	LINC00605	long intergenic non-protein coding RNA 605	0	0	8	30	0	0	0	0	0.086464	0.244581	0	0
104355152	NR_126396	LINC01090	long intergenic non-protein coding RNA 1090	0	0	0	10	0	0	0	0	0	0.243604	0	0
101927590	NR_120626,NR_120627	LINC01166	long intergenic non-protein coding RNA 1166	0	0	7	54	0	0	0	0	0.03647	0.241849	0	0
414208	NR_047558	ZNF32-AS2	ZNF32 antisense RNA 2	7	6	0	18	0	0	0.089792	0.092687	0	0.240078	0	0
100505683	NR_109884	LINC01431	long intergenic non-protein coding RNA 1431	3	28	4	12	0	0	0.060286	0.611568	0.080892	0.221145	0	0
102723513	NR_110749	ZNF30-AS1	ZNF30 antisense RNA 1	6	24	4	8	0	0	0.167012	0.792764	0.130289	0.218832	0	0
102546227	NR_105028	LINC01340	long intergenic non-protein coding RNA 1340	0	5	3	13	0	0	0	0.085759	0.052712	0.212999	0	0
94009	NR_027786	SERHL	serine hydrolase-like (pseudogene)	11	23	0	23	0	0	0.103148	0.232553	0	0.212268	0	0
100874363	NR_047504	HOXC-AS1	HOXC cluster antisense RNA 1	0	0	4	10	0	0	0	0	0.116204	0.209347	0	0
101928363	NR_120332	EHD4-AS1	EHD4 antisense RNA 1	2	0	14	19	0	0	0.02199	0	0.197362	0.201234	0	0
100009613	NR_103835	ANO1-AS2	ANO1 antisense RNA 2 (head to head)	0	0	28	12	0	0	0	0	0.58159	0.189174	0	0
338002	NR_126006	LINC00524	long intergenic non-protein coding RNA 524	0	0	0	7	0	0	0	0	0	0.18643	0	0
101928022	NR_110186,NR_110187	LINC01214	long intergenic non-protein coding RNA 1214	0	0	0	6	0	0	0	0	0	0.181009	0	0
440556	NR_015440,NR_024371	LINC00982	long intergenic non-protein coding RNA 982	127	180	0	9	0	0	0.802141	1.15836	0	0.179574	0	0
728655	NR_004855	HULC	hepatocellular carcinoma up-regulated long non-coding RNA	11	13	0	7	0	0	0.281223	0.362874	0	0.175618	0	0
100132923	NR_027425	FAM66D	family with sequence similarity 66 member D	2	9	0	15	0	0	0.01721	0.106258	0	0.175505	0	0
100873930	NR_046586,NR_109801	DLG3-AS1	DLG3 antisense RNA 1	0	0	5	6	0	0	0	0	0.148993	0.173758	0	0
100996307	NR_073179,NR_073180	LIPE-AS1	LIPE antisense RNA 1	71	83	12	32	0	0	0.35718	0.531291	0.075437	0.165918	0	0
149134	NR_015422	LINC01341	long intergenic non-protein coding RNA 1341	55	172	2	15	0	0	0.622414	2.15986	0.023677	0.163667	0	0
643723	NR_038845	LYPLAL1-AS1	LYPLAL1 antisense RNA 1 (head to head)	5	9	23	21	0	0	0.035933	0.069506	0.23853	0.162494	0	0
104355139	NR_126382	LINC01397	long intergenic non-protein coding RNA 1397	4	6	0	8	0	0	0.074207	0.123829	0	0.156005	0	0
100131176	NR_034012,NR_034013,NR_109857	WDR86-AS1	WDR86 antisense RNA 1	0	0	12	11	0	0	0	0	0.214875	0.153421	0	0
100128890	NR_027423	FAM66B	family with sequence similarity 66 member B	31	82	9	17	0	0	0.275381	0.80829	0.097117	0.146513	0	0
400512	NR_037184	FLJ21408	uncharacterized LOC400512	12	21	0	7	0	0	0.245878	0.492896	0	0.144103	0	0
284837	NR_026961	AATBC	apoptosis associated transcript in bladder cancer	0	6	8	51	0	0	0	0.018469	0.029666	0.140359	0	0
101927258	NR_121120,NR_121180,NR_121181	LINC01474	long intergenic non-protein coding RNA 1474	22	38	0	7	0	0	0.44139	0.830397	0	0.139024	0	0
401253	NR_027908	LINC00336	long intergenic non-protein coding RNA 336	0	3	46	23	0	0	0	0.013434	0.368575	0.137148	0	0
100874528	NR_104188	XXYLT1-AS1	XXYLT1 antisense RNA 1	0	0	2	5	0	0	0	0	0.043177	0.135855	0	0
103625681	NR_125724	LLPH-AS1	LLPH antisense RNA 1 (head to head)	14	14	9	7	0	0	0.274791	0.317017	0.222313	0.134735	0	0
100506385	NR_038885,NR_038886	LINC01426	long intergenic non-protein coding RNA 1426	0	0	12	10	0	0	0	0	0.139827	0.117525	0	0
100874212	NR_046716	MYCBP2-AS1	MYCBP2 antisense RNA 1	0	0	0	5	0	0	0	0	0	0.106036	0	0
102724954	NR_126003	LINC01032	long intergenic non-protein coding RNA 1032	3	0	4	4	0	0	0.075713	0	0.124559	0.10235	0	0
730227	NR_034150,NR_034151	LINC01136	long intergenic non-protein coding RNA 1136	9	21	5	22	0	0	0.040452	0.108506	0.025525	0.099191	0	0
54089	NR_024028	LINC00112	long intergenic non-protein coding RNA 112	0	0	7	5	0	0	0	0	0.218217	0.098941	0	0
414197	NR_047557	ZNF32-AS1	ZNF32 antisense RNA 1	3	3	2	4	0	0	0.081274	0.084807	0.073963	0.091649	0	0
100505875	NR_038342	LINC01088	long intergenic non-protein coding RNA 1088	0	3	3	8	0	0	0	0.039918	0.037474	0.09131	0	0
404744	NR_015356,NR_033664,NR_033665	NPSR1-AS1	NPSR1 antisense RNA 1	0	0	18	32	0	0	0	0	0.062066	0.082051	0	0
102723590	NR_110631	BMP7-AS1	BMP7 antisense RNA 1	0	0	3	7	0	0	0	0	0.042764	0.080813	0	0
83598	NR_073385	LRRC2-AS1	LRRC2 antisense RNA 1	0	15	0	5	0	0	0	0.321663	0	0.080292	0	0
150291	NR_026920	MORC2-AS1	MORC2 antisense RNA 1	0	13	6	14	0	0	0	0.086154	0.047662	0.078101	0	0
100132529	NR_103851,NR_103852	TAT-AS1	TAT antisense RNA 1	43	16	3	5	0	0	0.798352	0.333544	0.060093	0.077432	0	0
101410537	NR_102703	MAGEA8-AS1	MAGEA8 antisense RNA 1 (head to head)	0	0	0	4	0	0	0	0	0	0.075355	0	0
101929402	NR_126027	EXTL3-AS1	EXTL3 antisense RNA 1	5	22	4	5	0	0	0.079893	0.396152	0.065742	0.074641	0	0
100874374	NR_046840	ARHGEF38-IT1	ARHGEF38 intronic transcript 1	0	0	0	3	0	0	0	0	0	0.071161	0	0
255031	NR_015401,NR_072981,NR_072982	LINC00957	long intergenic non-protein coding RNA 957	0	0	9	10	0	0	0	0	0.084717	0.071081	0	0
253962	NR_038439	CACNA1G-AS1	CACNA1G antisense RNA 1	0	0	0	8	0	0	0	0	0	0.069969	0	0
101927698	NR_110785	DSCAS	DSC1/DSC2 antisense RNA	0	0	0	4	0	0	0	0	0	0.06917	0	0
414318	NM_001012715	C9orf106	chromosome 9 open reading frame 106	5	40	5	5	0	0	0.06125	0.668405	0.081105	0.069018	0	0
100132159	NR_120496,NR_120497	CALML3-AS1	CALML3 antisense RNA 1	8	4	4	20	0	0	0.027773	0.015264	0.018434	0.068447	0	0
100652791	NR_045217	GS1-24F4.2	uncharacterized LOC100652791	13	0	6	6	0	0	0.145807	0	0.086009	0.067959	0	0
150622	NR_026832	LINC01105	long intergenic non-protein coding RNA 1105	0	0	59	63	0	0	0	0	0.084108	0.066476	0	0
100874110	NR_046719	GLYCTK-AS1	GLYCTK antisense RNA 1	0	0	0	7	0	0	0	0	0	0.066063	0	0
101928770	NR_126363	LINC01526	long intergenic non-protein coding RNA 1526	0	0	0	3	0	0	0	0	0	0.065583	0	0
140848	NR_104193	MACROD2-IT1	MACROD2 intronic transcript 1	0	0	0	4	0	0	0	0	0	0.065441	0	0
114038	NR_026863	LINC00313	long intergenic non-protein coding RNA 313	0	2	0	3	0	0	0	0.037781	0	0.062899	0	0
100506681	NR_120502	JARID2-AS1	JARID2 antisense RNA 1	0	2	0	3	0	0	0	0.041646	0	0.061892	0	0
54067	NR_024622,NR_024623	C21orf62-AS1	C21orf62 antisense RNA 1	28	99	0	6	0	0	0.296918	1.15511	0	0.060235	0	0
100507066	NR_045382	CLIP1-AS1	CLIP1 antisense RNA 1	0	0	0	5	0	0	0	0	0	0.058489	0	0
100874194	NR_046533	CLDN10-AS1	CLDN10 antisense RNA 1	0	0	0	5	0	0	0	0	0	0.056787	0	0
731779	NR_024441	LINC01300	long intergenic non-protein coding RNA 1300	0	0	0	4	0	0	0	0	0	0.055043	0	0
105375616	NR_132379	LINC01022	long intergenic non-protein coding RNA 1022	0	0	0	6	0	0	0	0	0	0.052635	0	0
93668	NR_026684	HPYR1	Helicobacter pylori responsive 1 (non-protein coding)	0	0	0	4	0	0	0	0	0	0.051756	0	0
101101775	NR_073455,NR_073456,NR_073457,NR_073458	TMEM220-AS1	TMEM220 antisense RNA 1	21	65	5	3	0	0	0.396575	1.27258	0.087251	0.051651	0	0
642864	NR_034168,NR_049777	SPATA42	spermatogenesis associated 42 (non-protein coding)	0	12	0	2	0	0	0	0.291121	0	0.049192	0	0
145216	NR_038436	LINC00637	long intergenic non-protein coding RNA 637	11	23	4	8	0	0	0.064409	0.151698	0.030244	0.048767	0	0
642924	NR_033858	LINC00535	long intergenic non-protein coding RNA 535	0	7	4	8	0	0	0	0.044548	0.033915	0.047724	0	0
100506775	NR_117097,NR_117098	LINC01353	long intergenic non-protein coding RNA 1353	2	0	0	3	0	0	0.018262	0	0	0.045731	0	0
101929557	NR_120582	LINC01395	long intergenic non-protein coding RNA 1395	38	14	4	4	0	0	0.497381	0.198065	0.055835	0.04416	0	0
283403	NM_001242696	C12orf80	chromosome 12 open reading frame 80	0	0	0	5	0	0	0	0	0	0.042844	0	0
255130	NR_034081	IGFBP7-AS1	IGFBP7 antisense RNA 1	0	0	0	5	0	0	0	0	0	0.041943	0	0
645687	NR_026796,NR_026797	LINC00520	long intergenic non-protein coding RNA 520	0	0	4	7	0	0	0	0	0.024784	0.041396	0	0
283486	NR_135280	LINC00567	long intergenic non-protein coding RNA 567	0	0	5	11	0	0	0	0	0.020106	0.041	0	0
389458	NR_015343	RBAKDN	RBAK downstream neighbor (non-protein coding)	0	5	0	2	0	0	0	0.103952	0	0.040661	0	0
100874028	NR_132785	SGO1-AS1	SGO1 antisense RNA 1	0	0	0	2	0	0	0	0	0	0.035903	0	0
147093	NR_038442	LINC00974	long intergenic non-protein coding RNA 974	0	0	0	6	0	0	0	0	0	0.035549	0	0
104355136	NR_126379	LINC01033	long intergenic non-protein coding RNA 1033	0	0	0	2	0	0	0	0	0	0.035542	0	0
105377108	NR_134853	FAM3D-AS1	FAM3D antisense RNA 1	0	0	0	3	0	0	0	0	0	0.035505	0	0
440757	NR_034167	LINC00851	long intergenic non-protein coding RNA 851	0	0	0	2	0	0	0	0	0	0.034955	0	0
105371807	NR_131239,NR_131240	THRA1/BTR	uncharacterized LOC105371807	52	47	3	3	0	0	0.936598	0.922416	0.046958	0.034907	0	0
401563	NM_207511	C9orf139	chromosome 9 open reading frame 139	3	44	2	10	0	0	0.006767	0.162464	0.008403	0.033058	0	0
101927554	NR_110228	LINC01250	long intergenic non-protein coding RNA 1250	0	0	0	6	0	0	0	0	0	0.032367	0	0
101410536	NR_120507	EVX1-AS	EVX1 antisense RNA	0	0	0	2	0	0	0	0	0	0.03206	0	0
100128590	NR_038441	SLC8A1-AS1	SLC8A1 antisense RNA 1	0	0	3	3	0	0	0	0	0.04879	0.032016	0	0
284260	NR_046174,NR_046454,NR_046455,NR_046456,NR_046457,NR_046458	LINC00907	long intergenic non-protein coding RNA 907	0	0	4	2	0	0	0	0	0.018232	0.031576	0	0
100506334	NR_038883,NR_134558,NR_134559	LINC00649	long intergenic non-protein coding RNA 649	450	1041	4	7	0	0	3.76735	10.043	0.024675	0.03149	0	0
100874282	NR_046832	MLIP-IT1	MLIP intronic transcript 1	0	0	0	2	0	0	0	0	0	0.029212	0	0
100287559	NR_040107	ADPGK-AS1	ADPGK antisense RNA 1	5	3	4	6	0	0	0.019007	0.01434	0.025044	0.027926	0	0
723809	NR_027374	LHFPL3-AS2	LHFPL3 antisense RNA 2	6	7	0	4	0	0	0.042276	0.054079	0	0.027743	0	0
101927457	NR_110027	LINC01522	long intergenic non-protein coding RNA 1522	0	0	0	2	0	0	0	0	0	0.027473	0	0
105370578	NR_133913	LINC01629	long intergenic non-protein coding RNA 1629	33	3	0	2	0	0	0.721299	0.068858	0	0.026719	0	0
100507240	NR_039974	VWA8-AS1	VWA8 antisense RNA 1 (head to head)	20	45	0	4	0	0	0.119023	0.305827	0	0.024447	0	0
101928969	NR_131238	RHOXF1-AS1	RHOXF1 antisense RNA 1	0	0	6	5	0	0	0	0	0.048686	0.024168	0	0
100505758	NR_120599,NR_120600	PRMT5-AS1	PRMT5 antisense RNA 1	18	20	0	4	0	0	0.110251	0.133762	0	0.024156	0	0
100129845	NR_038910	PCOLCE-AS1	PCOLCE antisense RNA 1	23	42	2	5	0	0	0.112659	0.229206	0.013469	0.024056	0	0
728724	NR_033916	LINC00977	long intergenic non-protein coding RNA 977	0	0	0	2	0	0	0	0	0	0.02204	0	0
348761	NR_033879	SPATA3-AS1	SPATA3 antisense RNA 1 (head to head)	20	6	2	6	0	0	0.072116	0.024161	0.009742	0.021654	0	0
101978719	NR_104091	LINC00970	long intergenic non-protein coding RNA 970	0	0	0	2	0	0	0	0	0	0.021108	0	0
51198	NR_024274	CDKN2A-AS1	CDKN2A antisense RNA 1 (head to head)	0	0	0	1	0	0	0	0	0	0.020627	0	0
100506068	NR_040041,NR_040042	DACT3-AS1	DACT3 antisense RNA 1	0	5	0	3	0	0	0	0.050618	0	0.019488	0	0
285224	NR_037890	DNAJB8-AS1	DNAJB8 antisense RNA 1	0	0	0	3	0	0	0	0	0	0.01946	0	0
100874173	NR_047026	LINC00443	long intergenic non-protein coding RNA 443	0	0	2	2	0	0	0	0	0.025453	0.018943	0	0
100505566	NR_047568	LINC00578	long intergenic non-protein coding RNA 578	0	0	4	2	0	0	0	0	0.047987	0.01842	0	0
113691	NR_003608	TUBA3FP	tubulin alpha 3f pseudogene	1240	1552	3	3	0	0	8.14789	11.1788	0.020077	0.018387	0	0
400550	NR_033925,NR_036444	FENDRR	FOXF1 adjacent non-coding developmental regulatory RNA	0	0	0	4	0	0	0	0	0	0.017689	0	0
101929025	NR_120649	LINC01516	long intergenic non-protein coding RNA 1516	0	0	0	4	0	0	0	0	0	0.017072	0	0
400612	NR_126169	PRR29-AS1	PRR29 antisense RNA 1	0	0	2	4	0	0	0	0	0.011683	0.016698	0	0
401014	NR_033870	TEX41	testis expressed 41 (non-protein coding)	0	0	8	6	0	0	0	0	0.028471	0.015886	0	0
101926926	NR_125388	RDH10-AS1	RDH10 antisense RNA 1	0	0	0	4	0	0	0	0	0	0.015586	0	0
26102	NR_026964	DKFZP434A062	uncharacterized LOC26102	62	140	14	6	0	0	0.157785	0.393772	0.046201	0.01503	0	0
101927149	NR_125397	LINC01471	long intergenic non-protein coding RNA 1471	0	0	0	2	0	0	0	0	0	0.014711	0	0
414201	NR_038867	ZNF32-AS3	ZNF32 antisense RNA 3	3	0	2	3	0	0	0.01339	0	0.015958	0.013181	0	0
101927034	NR_110665,NR_110666	ROR1-AS1	ROR1 antisense RNA 1	86	12	0	2	0	0	0.551706	0.077064	0	0.012101	0	0
101927796	NR_110064	LINC01441	long intergenic non-protein coding RNA 1441	0	0	0	3	0	0	0	0	0	0.011652	0	0
100506457	NR_110196,NR_110197,NR_110198	MIR3681HG	MIR3681 host gene	5	0	0	2	0	0	0.053202	0	0	0.011577	0	0
100506680	NR_103450	SACS-AS1	SACS antisense RNA 1	0	0	0	2	0	0	0	0	0	0.01115	0	0
728606	NR_024259	PCAT18	prostate cancer associated transcript 18 (non-protein coding)	0	0	0	2	0	0	0	0	0	0.009781	0	0
399829	NR_046231	LINC01168	long intergenic non-protein coding RNA 1168	0	0	0	4	0	0	0	0	0	0.009417	0	0
283483	NR_051977	LINC00551	long intergenic non-protein coding RNA 551	0	0	0	2	0	0	0	0	0	0.009046	0	0
100507533	NR_046514	SOX21-AS1	SOX21 antisense RNA 1 (head to head)	0	0	0	2	0	0	0	0	0	0.008468	0	0
101928388	NR_120334	PLA2G4E-AS1	PLA2G4E antisense RNA 1	3	0	4	2	0	0	0.013837	0	0.02089	0.008296	0	0
100996295	NR_102401	DNAH17-AS1	DNAH17 antisense RNA 1	0	0	5	4	0	0	0	0	0.014159	0.007524	0	0
157381	NR_027321	LINC00964	long intergenic non-protein coding RNA 964	0	0	0	2	0	0	0	0	0	0.0071	0	0
286190	NR_038881	LACTB2-AS1	LACTB2 antisense RNA 1	0	0	0	3	0	0	0	0	0	0.006839	0	0
285456	NR_026968	RPL34-AS1	RPL34 antisense RNA 1 (head to head)	3	2	0	2	0	0	0.00952	0.007502	0	0.006735	0	0
730198	NR_046438	MEIS1-AS3	MEIS1 antisense RNA 3	0	0	0	2	0	0	0	0	0	0.006167	0	0
102723167	NR_110369	MIR133A1HG	MIR133A1 host gene	0	2	1	2	0	0	0	0.006685	0.001759	0.006002	0	0
284805	NM_182584	C20orf203	chromosome 20 open reading frame 203	0	0	0	3	0	0	0	0	0	0.005302	0	0
100129060	NR_135301	SEMA3F-AS1	SEMA3F antisense RNA 1	0	3	0	2	0	0	0	0.015361	0	0.004783	0	0
10408	NR_026766,NR_110230	MYCNOS	MYCN opposite strand	0	0	12	0	0	0	0	0	0.191453	0	0	0
100874054	NR_051960	FALEC	focally amplified long non-coding RNA in epithelial cancer	43	62	5	0	0	0	0.974803	1.54862	0.141292	0	0	0
642976	NR_027021	GRIK1-AS1	GRIK1 antisense RNA 1	0	0	10	0	0	0	0	0	0.140746	0	0	0
284593	NR_027055	FAM41C	family with sequence similarity 41 member C	11	11	12	0	0	0	0.081214	0.084206	0.118271	0	0	0
101927703	NR_125804	FOXCUT	FOXC1 upstream transcript (non-protein coding)	0	4	8	0	0	0	0	0.035033	0.084618	0	0	0
100750326	NR_045414	HTT-AS	HTT antisense RNA (head to head)	0	0	4	0	0	0	0	0	0.080794	0	0	0
101927953	NR_105049,NR_105050	C5orf66-AS1	C5orf66 antisense RNA 1	0	0	4	0	0	0	0	0	0.076889	0	0	0
100128054	NR_033969	PLCE1-AS1	PLCE1 antisense RNA 1	0	0	6	0	0	0	0	0	0.070061	0	0	0
101928158	NR_109922,NR_109923,NR_109924	LAMA5-AS1	LAMA5 antisense RNA 1	0	0	4	0	0	0	0	0	0.062882	0	0	0
102724508	NR_110880,NR_110881	THCAT158	thyroid cancer-associated transcript 158	0	6	2	0	0	0	0	0.105893	0.060399	0	0	0
101927726	NR_109960	BEAN1-AS1	BEAN1 antisense RNA 1	0	6	2	0	0	0	0	0.160082	0.05822	0	0	0
100132163	NR_029379	PHKA2-AS1	PHKA2 antisense RNA 1	907	651	4	0	0	0	9.03123	7.10688	0.052364	0	0	0
84850	NR_026663	GLIS3-AS1	GLIS3 antisense RNA 1	0	0	2	0	0	0	0	0	0.04683	0	0	0
158257	NR_046163,NR_046165	MIRLET7DHG	MIRLET7D host gene	0	0	4	0	0	0	0	0	0.045852	0	0	0
100874433	NR_121669	IQCJ-SCHIP1-AS1	IQCJ-SCHIP1 readthrough antisense RNA 1	5	0	2	0	0	0	0.086488	0	0.039052	0	0	0
101928604	NR_110081	ZBTB46-AS1	ZBTB46 antisense RNA 1	0	0	3	0	0	0	0	0	0.031191	0	0	0
100652846	NR_045725	CACNA1C-AS1	CACNA1C antisense RNA 1	0	0	5	0	0	0	0	0	0.03066	0	0	0
414196	NR_126062	CELF2-AS1	CELF2 antisense RNA 1	0	0	4	0	0	0	0	0	0.025226	0	0	0
101929387	NR_110945,NR_110946	LMF1-AS1	LMF1 antisense RNA 1	0	0	3	0	0	0	0	0	0.023145	0	0	0
100874068	NR_046541,NR_120385	GRTP1-AS1	GRTP1 antisense RNA 1	0	0	2	0	0	0	0	0	0.021475	0	0	0
151658	NR_015414,NR_024276	LINC00635	long intergenic non-protein coding RNA 635	0	0	3	0	0	0	0	0	0.019424	0	0	0
285441	NR_033900,NR_033901	F11-AS1	F11 antisense RNA 1	0	0	3	0	0	0	0	0	0.01837	0	0	0
641365	NR_037866	LINC00616	long intergenic non-protein coding RNA 616	0	0	3	0	0	0	0	0	0.017033	0	0	0
401561	NR_135288	LINC01451	long intergenic non-protein coding RNA 1451	7	0	3	0	0	0	0.022766	0	0.014835	0	0	0
399706	NR_015376	LINC00200	long intergenic non-protein coding RNA 200	3	0	2	0	0	0	0.010607	0	0.012798	0	0	0
146723	NM_001302809,NM_152460	C17orf77	chromosome 17 open reading frame 77	0	0	3	0	0	0	0	0	0.012713	0	0	0
100130148	NR_024560	MAPT-IT1	MAPT intronic transcript 1	14	85	2	0	0	0	0.056826	0.395628	0.011223	0	0	0
148145	NR_027318	LINC00906	long intergenic non-protein coding RNA 906	0	0	3	0	0	0	0	0	0.009926	0	0	0
319085	NR_002808	ITPK1-AS1	ITPK1 antisense RNA 1	0	0	3	0	0	0	0	0	0.007272	0	0	0
100130155	NR_034102,NR_034103,NR_109792,NR_109793	MIR124-2HG	MIR124-2 host gene	0	0	3	0	0	0	0	0	0.005214	0	0	0
284801	NR_040095	MIR663AHG	MIR663A host gene	0	0	1	0	0	0	0	0	0.003488	0	0	0
80099	NM_001302627,NM_025031	C7orf69	chromosome 7 open reading frame 69	118	420	0	0	0	0	2.00595	7.93622	0	0	0	0
101929120	NR_110716,NR_110717	LINC01351	long intergenic non-protein coding RNA 1351	229	339	0	0	0	0	2.28473	3.64463	0	0	0	0
284408	NR_040027,NR_040028	ZNF790-AS1	ZNF790 antisense RNA 1	149	186	0	0	0	0	1.90034	2.65689	0	0	0	0
101927720	NR_110723	ZNF793-AS1	ZNF793 antisense RNA 1 (head to head)	93	146	0	0	0	0	1.35899	2.34176	0	0	0	0
54082	NR_103707	TSPEAR-AS1	TSPEAR antisense RNA 1	152	388	0	0	0	0	0.767069	2.14698	0	0	0	0
643401	NR_038848	LINC01021	long intergenic non-protein coding RNA 1021	74	163	0	0	0	0	0.856268	2.08223	0	0	0	0
100996571	NR_135515,NR_135516	CYYR1-AS1	cysteine/tyrosine-rich 1 antisense RNA 1	50	253	0	0	0	0	0.25437	1.36161	0	0	0	0
101978785	NR_109832	PCAT14	prostate cancer associated transcript 14 (non-protein coding)	63	109	0	0	0	0	0.667168	1.27798	0	0	0	0
200298	NR_103718	LINC00528	long intergenic non-protein coding RNA 528	98	195	0	0	0	0	0.575943	1.25434	0	0	0	0
100506834	NR_049794	GAS1RR	GAS1 adjacent regulatory RNA	81	302	0	0	0	0	0.237623	0.971399	0	0	0	0
101927777	NR_125803	SATB1-AS1	SATB1 antisense RNA 1	25	46	0	0	0	0	0.367859	0.759	0	0	0	0
645434	NR_033919	LINC01625	long intergenic non-protein coding RNA 1625	7	80	0	0	0	0	0.045829	0.665911	0	0	0	0
100861510	NR_047476	LRRC3-AS1	LRRC3 antisense RNA 1 (head to head)	4	37	0	0	0	0	0.064835	0.655591	0	0	0	0
100874031	NR_046730	AGBL5-AS1	AGBL5 antisense RNA 1	4	13	0	0	0	0	0.095148	0.423584	0	0	0	0
145624	NR_022009	PWAR1	Prader Willi/Angelman region RNA 1	58	65	0	0	0	0	0.308493	0.380479	0	0	0	0
100132103	NR_027424	FAM66E	family with sequence similarity 66 member E	19	39	0	0	0	0	0.162114	0.375665	0	0	0	0
100856811	NR_104156,NR_104157,NR_104158	NRG1-IT1	NRG1 intronic transcript 1	18	15	0	0	0	0	0.379617	0.348631	0	0	0	0
440132	NR_103813	LINC00545	long intergenic non-protein coding RNA 545	10	9	0	0	0	0	0.314722	0.315294	0	0	0	0
100131208	NR_040710	SNAP25-AS1	SNAP25 antisense RNA 1	21	60	0	0	0	0	0.089464	0.285398	0	0	0	0
100507433	NR_038247,NR_038248,NR_038249,NR_038250	ZNF571-AS1	ZNF571 antisense RNA 1	29	55	0	0	0	0	0.132343	0.279381	0	0	0	0
285987	NR_015448	DLX6-AS1	DLX6 antisense RNA 1	7	40	0	0	0	0	0.043651	0.278381	0	0	0	0
100506126	NR_108045	LINC00867	long intergenic non-protein coding RNA 867	5	11	0	0	0	0	0.096507	0.268181	0	0	0	0
100132677	NR_038866	BSN-AS2	BSN antisense RNA 2 (head to head)	54	48	0	0	0	0	0.266358	0.258579	0	0	0	0
100874295	NR_046783	KCND3-IT1	KCND3 intronic transcript 1	2	6	0	0	0	0	0.039406	0.216631	0	0	0	0
100874176	NR_047029,NR_120403,NR_120404	LINC00448	long intergenic non-protein coding RNA 448	8	6	0	0	0	0	0.173924	0.205339	0	0	0	0
25787	NR_024159	DGCR9	DiGeorge syndrome critical region gene 9 (non-protein coding)	18	33	0	0	0	0	0.096	0.19334	0	0	0	0
100874179	NR_047036	LINC00457	long intergenic non-protein coding RNA 457	6	6	0	0	0	0	0.191091	0.185033	0	0	0	0
104355293	NR_126409	LINC00376	long intergenic non-protein coding RNA 376	3	9	0	0	0	0	0.038563	0.173833	0	0	0	0
338588	NR_015425	LINC00705	long intergenic non-protein coding RNA 705	5	10	0	0	0	0	0.06266	0.139303	0	0	0	0
29034	NR_002763	CPS1-IT1	CPS1 intronic transcript 1	29	22	0	0	0	0	0.160894	0.131076	0	0	0	0
103157000	NR_117094	PAUPAR	PAX6 upstream antisense RNA	17	26	0	0	0	0	0.076814	0.129277	0	0	0	0
414243	NR_073447	LINC00595	long intergenic non-protein coding RNA 595	0	8	0	0	0	0	0	0.128907	0	0	0	0
104355137	NR_126380	LINC01072	long intergenic non-protein coding RNA 1072	2	4	0	0	0	0	0.047386	0.113143	0	0	0	0
100873921	NR_046649	SYP-AS1	SYP antisense RNA 1	0	6	0	0	0	0	0	0.109187	0	0	0	0
100874204	NR_046602	ALDH1L1-AS1	ALDH1L1 antisense RNA 1	0	3	0	0	0	0	0	0.086433	0	0	0	0
100130386	NR_028064	LINC00552	long intergenic non-protein coding RNA 552	3	16	0	0	0	0	0.01001	0.086121	0	0	0	0
100506787	NR_110762	LINC01543	long intergenic non-protein coding RNA 1543	2	5	0	0	0	0	0.02334	0.081319	0	0	0	0
101929152	NR_126419	P3H2-AS1	P3H2 antisense RNA 1	2	5	0	0	0	0	0.026518	0.080885	0	0	0	0
100131138	NR_036513	LINC01405	long intergenic non-protein coding RNA 1405	0	3	0	0	0	0	0	0.078411	0	0	0	0
101927117	NR_109889	PLCG1-AS1	PLCG1 antisense RNA 1	0	10	0	0	0	0	0	0.077095	0	0	0	0
100874092	NR_046652	UBE2E1-AS1	UBE2E1 antisense RNA 1	0	5	0	0	0	0	0	0.076067	0	0	0	0
100506776	NR_040085	TRG-AS1	T cell receptor gamma locus antisense RNA 1	10	19	0	0	0	0	0.036713	0.074953	0	0	0	0
101929071	NR_121681	LINC01182	long intergenic non-protein coding RNA 1182	4	12	0	0	0	0	0.02288	0.07365	0	0	0	0
106144538	NR_132377	KCNK15-AS1	KCNK15 antisense RNA 1 (head to head)	0	4	0	0	0	0	0	0.068821	0	0	0	0
100861519	NM_001278094,NR_103441,NR_103442	GDNF-AS1	GDNF antisense RNA 1 (head to head)	5	13	0	0	0	0	0.02171	0.067403	0	0	0	0
100190938	NR_024461,NR_024462	RAMP2-AS1	RAMP2 antisense RNA 1	16	15	0	0	0	0	0.06072	0.06409	0	0	0	0
100874158	NR_047012	LINC00398	long intergenic non-protein coding RNA 398	2	4	0	0	0	0	0.028495	0.062487	0	0	0	0
100093698	NR_046087	GS1-600G8.3	unknown transcript	7	10	0	0	0	0	0.034589	0.060577	0	0	0	0
100506412	NR_102699,NR_102700,NR_102701,NR_102702	LINC00871	long intergenic non-protein coding RNA 871	0	4	0	0	0	0	0	0.059844	0	0	0	0
103724386	NR_125770	LINC00377	long intergenic non-protein coding RNA 377	0	4	0	0	0	0	0	0.057594	0	0	0	0
100873922	NR_046657	ZFX-AS1	ZFX antisense RNA 1	0	2	0	0	0	0	0	0.057335	0	0	0	0
100506108	NR_103785,NR_103786	SIX3-AS1	SIX3 antisense RNA 1	4	4	0	0	0	0	0.051634	0.056613	0	0	0	0
104384744	NR_126420	TET2-AS1	TET2 antisense RNA 1	2	3	0	0	0	0	0.029642	0.055966	0	0	0	0
101927821	NR_109958	LINC01425	long intergenic non-protein coding RNA 1425	0	3	0	0	0	0	0	0.055683	0	0	0	0
54072	NR_024027	LINC00158	long intergenic non-protein coding RNA 158	0	6	0	0	0	0	0	0.052449	0	0	0	0
104326055	NR_126362	APOA1-AS	APOA1 antisense RNA	0	2	0	0	0	0	0	0.050278	0	0	0	0
79015	NR_034104	LINC01260	long intergenic non-protein coding RNA 1260	6	5	0	0	0	0	0.057772	0.048931	0	0	0	0
100861402	NR_045786,NR_045787	CERS6-AS1	CERS6 antisense RNA 1	4	10	0	0	0	0	0.017255	0.047286	0	0	0	0
401288	NR_026781	LINC00242	long intergenic non-protein coding RNA 242	6	8	0	0	0	0	0.032031	0.046594	0	0	0	0
100874235	NR_046579	CACNA1C-AS2	CACNA1C antisense RNA 2	0	2	0	0	0	0	0	0.04648	0	0	0	0
100289211	NR_038423	LINC00624	long intergenic non-protein coding RNA 624	0	10	0	0	0	0	0	0.041973	0	0	0	0
100775107	NR_045388	RBM5-AS1	RBM5 antisense RNA 1	0	4	0	0	0	0	0	0.040846	0	0	0	0
100133036	NR_026759	FAM95B1	family with sequence similarity 95 member B1	0	4	0	0	0	0	0	0.035863	0	0	0	0
149775	NR_002785	GNAS-AS1	GNAS antisense RNA 1	3	3	0	0	0	0	0.025718	0.035487	0	0	0	0
26222	NR_026651	DGCR10	DiGeorge syndrome critical region gene 10 (non-protein coding)	2	3	0	0	0	0	0.016131	0.034012	0	0	0	0
400957	NR_033980	LINC01185	long intergenic non-protein coding RNA 1185	0	4	0	0	0	0	0	0.033204	0	0	0	0
100874014	NR_046672	NAV2-AS2	NAV2 antisense RNA 2	0	2	0	0	0	0	0	0.033185	0	0	0	0
100505621	NR_130935	C11orf72	chromosome 11 open reading frame 72	0	6	0	0	0	0	0	0.032712	0	0	0	0
100129858	NR_033939	SCOC-AS1	SCOC antisense RNA 1	0	5	0	0	0	0	0	0.031411	0	0	0	0
80069	NR_026780	LINC00574	long intergenic non-protein coding RNA 574	7	6	0	0	0	0	0.032854	0.0308	0	0	0	0
401242	NR_033379	LINC01623	long intergenic non-protein coding RNA 1623	0	6	0	0	0	0	0	0.030492	0	0	0	0
284800	NR_026713	FAM182A	family with sequence similarity 182 member A	7	11	0	0	0	0	0.017579	0.030296	0	0	0	0
104472713	NR_126437,NR_126438	PCAT29	prostate cancer associated transcript 29 (non-protein coding)	0	2	0	0	0	0	0	0.027442	0	0	0	0
100873990	NR_046608	HCFC1-AS1	HCFC1 antisense RNA 1	0	2	0	0	0	0	0	0.026311	0	0	0	0
101927224	NR_120414	LINC01049	long intergenic non-protein coding RNA 1049	0	2	0	0	0	0	0	0.02338	0	0	0	0
100131094	NM_001242901	DPP9-AS1	DPP9 antisense RNA 1	0	6	0	0	0	0	0	0.023043	0	0	0	0
648691	NR_027426	LL22NC03-63E9.3	uncharacterized LOC648691	0	6	0	0	0	0	0	0.022769	0	0	0	0
101055625	NR_073170,NR_073171,NR_073172	OVCH1-AS1	OVCH1 antisense RNA 1	0	2	0	0	0	0	0	0.021994	0	0	0	0
285463	NR_104331	CTBP1-AS	CTBP1 antisense RNA	0	6	0	0	0	0	0	0.018499	0	0	0	0
101669767	NR_104319,NR_104320,NR_104321,NR_104322,NR_104323,NR_104324,NR_104325	SCHLAP1	SWI/SNF complex antagonist associated with prostate cancer 1 (non-protein coding)	0	3	0	0	0	0	0	0.018352	0	0	0	0
158314	NR_027341	LINC00475	long intergenic non-protein coding RNA 475	0	3	0	0	0	0	0	0.015344	0	0	0	0
101927003	NR_125389	PKIA-AS1	PKIA antisense RNA 1	0	3	0	0	0	0	0	0.014076	0	0	0	0
653687	NR_026594	FAM226B	family with sequence similarity 226 member B (non-protein coding)	0	3	0	0	0	0	0	0.013992	0	0	0	0
101928200	NR_120541	MRGPRF-AS1	MRGPRF antisense RNA 1	0	2	0	0	0	0	0	0.013742	0	0	0	0
503538	NR_015380	A1BG-AS1	A1BG antisense RNA 1	0	2	0	0	0	0	0	0.013224	0	0	0	0
100189589	NR_024463	DCTN1-AS1	DCTN1 antisense RNA 1	0	2	0	0	0	0	0	0.013203	0	0	0	0
100271702	NR_036546	LINC00940	long intergenic non-protein coding RNA 940	0	2	0	0	0	0	0	0.012035	0	0	0	0
442421	NR_024496,NR_135010	PTGER4P2-CDK2AP2P2	PTGER4P2-CDK2AP2P2 readthrough, transcribed pseudogene	0	3	0	0	0	0	0	0.01146	0	0	0	0
338653	NR_130721	KCNQ1-AS1	KCNQ1 antisense RNA 1	0	1	0	0	0	0	0	0.011365	0	0	0	0
100499405	NR_036466	LINC00987	long intergenic non-protein coding RNA 987	0	2	0	0	0	0	0	0.011147	0	0	0	0
101928104	NR_110825	LINC01482	long intergenic non-protein coding RNA 1482	0	2	0	0	0	0	0	0.010767	0	0	0	0
100873989	NR_049724	GRM5-AS1	GRM5 antisense RNA 1	0	2	0	0	0	0	0	0.005871	0	0	0	0
10740	NR_002727	RFPL1S	RFPL1 antisense RNA 1	2	3	0	0	0	0	0.005022	0.005534	0	0	0	0
101927364	NR_110916	LINC01571	long intergenic non-protein coding RNA 1571	6	0	0	0	0	0	0.160854	0	0	0	0	0
102800316	NR_110525	LINC01222	long intergenic non-protein coding RNA 1222	8	0	0	0	0	0	0.130036	0	0	0	0	0
101926925	NR_110626	LINC01358	long intergenic non-protein coding RNA 1358	4	0	0	0	0	0	0.091988	0	0	0	0	0
101929437	NR_132102	PRRX2-AS1	PRRX2 antisense RNA 1	3	0	0	0	0	0	0.072731	0	0	0	0	0
101927671	NR_108078,NR_108079	MIR202HG	MIR202 host gene	5	0	0	0	0	0	0.067212	0	0	0	0	0
101927832	NR_125393	PAQR9-AS1	PAQR9 antisense RNA 1	3	0	0	0	0	0	0.063787	0	0	0	0	0
283601	NR_024096	LINC00523	long intergenic non-protein coding RNA 523	7	0	0	0	0	0	0.050284	0	0	0	0	0
414764	NR_044996	HCG23	HLA complex group 23 (non-protein coding)	3	0	0	0	0	0	0.0488	0	0	0	0	0
101928176	NR_125806	LINC01411	long intergenic non-protein coding RNA 1411	5	0	0	0	0	0	0.047853	0	0	0	0	0
732253	NR_024015	TDRG1	testis development related 1 (non-protein coding)	2	0	0	0	0	0	0.023794	0	0	0	0	0
400952	NR_033831	LINC01121	long intergenic non-protein coding RNA 1121	3	0	0	0	0	0	0.023513	0	0	0	0	0
283481	NR_036487	FGF14-AS2	FGF14 antisense RNA 2	2	0	0	0	0	0	0.022887	0	0	0	0	0
101928537	NR_110238	LINC01494	long intergenic non-protein coding RNA 1494	2	0	0	0	0	0	0.022545	0	0	0	0	0
255193	NR_033400	CSNK1G2-AS1	CSNK1G2 antisense RNA 1	2	0	0	0	0	0	0.019662	0	0	0	0	0
100874222	NR_047001	RNF219-AS1	RNF219 antisense RNA 1	4	0	0	0	0	0	0.019516	0	0	0	0	0
121838	NR_026955	LINC00284	long intergenic non-protein coding RNA 284	2	0	0	0	0	0	0.010069	0	0	0	0	0
750	NR_122031	GAS8-AS1	GAS8 antisense RNA 1	1	0	0	0	0	0	0.004114	0	0	0	0	0
91149	NR_026995	RAPGEF4-AS1	RAPGEF4 antisense RNA 1	2	0	0	0	0	0	0.002977	0	0	0	0	0
711	NR_024615	ERC2-IT1	ERC2 intronic transcript 1	0	0	0	0	0	0	0	0	0	0	0	0
3262	NR_004422	HPVC1	human papillomavirus (type 18) E5 central sequence-like 1	0	0	0	0	0	0	0	0	0	0	0	0
6315	NR_002717	ATXN8OS	ATXN8 opposite strand (non-protein coding)	0	0	0	0	0	0	0	0	0	0	0	0
7503	NR_001564	XIST	X inactive specific transcript (non-protein coding)	0	0	0	0	0	0	0	0	0	0	0	0
9808	NR_022006	KIAA0087	KIAA0087	0	0	0	0	0	0	0	0	0	0	0	0
10141	NR_126517,NR_126518,NR_126519	LINC01587	long intergenic non-protein coding RNA 1587	0	0	0	0	0	0	0	0	0	0	0	0
23434	NR_125802	LINC01565	long intergenic non-protein coding RNA 1565	0	0	0	0	0	0	0	0	0	0	0	0
23591	NR_026770	FAM215A	family with sequence similarity 215 member A (non-protein coding)	0	0	0	0	0	0	0	0	0	0	0	0
23783	NR_040115	ANKRD62P1-PARP4P3	ANKRD62P1-PARP4P3 readthrough, transcribed pseudogene	0	0	0	0	0	0	0	0	0	0	0	0
26138	NR_026772	LINC00588	long intergenic non-protein coding RNA 588	0	0	0	0	0	0	0	0	0	0	0	0
27004	NR_028288	TCL6	T-cell leukemia/lymphoma 6 (non-protein coding)	0	0	0	0	0	0	0	0	0	0	0	0
27442	NR_038398	CECR3	cat eye syndrome chromosome region, candidate 3 (non-protein coding)	0	0	0	0	0	0	0	0	0	0	0	0
29018	NR_024620	FOXN3-AS2	FOXN3 antisense RNA 2	0	0	0	0	0	0	0	0	0	0	0	0
29075	NR_026883,NR_026884	LINC00652	long intergenic non-protein coding RNA 652	0	0	0	0	0	0	0	0	0	0	0	0
50652	NR_015342,NR_132312,NR_132313	PCA3	prostate cancer associated 3 (non-protein coding)	0	0	0	0	0	0	0	0	0	0	0	0
50858	NR_001538	TTTY1	testis-specific transcript, Y-linked 1 (non-protein coding)	0	0	0	0	0	0	0	0	0	0	0	0
51214	NR_028043,NR_133657	IGF2-AS	IGF2 antisense RNA	0	0	0	0	0	0	0	0	0	0	0	0
54064	NR_024351	LINC00160	long intergenic non-protein coding RNA 160	0	0	0	0	0	0	0	0	0	0	0	0
54075	NR_024354	CHODL-AS1	CHODL antisense RNA 1	0	0	0	0	0	0	0	0	0	0	0	0
54143	NR_038400	LINC00308	long intergenic non-protein coding RNA 308	0	0	0	0	0	0	0	0	0	0	0	0
55539	NR_024627	KCNQ1DN	KCNQ1 downstream neighbor (non-protein coding)	0	0	0	0	0	0	0	0	0	0	0	0
56651	NR_023925,NR_023926,NR_023927,NR_110327	LINC00470	long intergenic non-protein coding RNA 470	0	0	0	0	0	0	0	0	0	0	0	0
58483	NR_024032	LINC00474	long intergenic non-protein coding RNA 474	0	0	0	0	0	0	0	0	0	0	0	0
60439	NR_001536	TTTY2	testis-specific transcript, Y-linked 2 (non-protein coding)	0	0	0	0	0	0	0	0	0	0	0	0
64002	NR_002769	PCGEM1	PCGEM1, prostate-specific transcript (non-protein coding)	0	0	0	0	0	0	0	0	0	0	0	0
64433	NR_024119	LINC00244	long intergenic non-protein coding RNA 244	0	0	0	0	0	0	0	0	0	0	0	0
64735	NR_033914	LINC00254	long intergenic non-protein coding RNA 254	0	0	0	0	0	0	0	0	0	0	0	0
79100	NR_024160	LINC00626	long intergenic non-protein coding RNA 626	0	0	0	0	0	0	0	0	0	0	0	0
79104	NR_024149	MEG8	maternally expressed 8 (non-protein coding)	0	0	0	0	0	0	0	0	0	0	0	0
79804	NR_003679,NR_136192,NR_136193,NR_136194,NR_136195,NR_136196,NR_136197,NR_136198,NR_136199,NR_136200,NR_136201	HAND2-AS1	HAND2 antisense RNA 1 (head to head)	0	0	0	0	0	0	0	0	0	0	0	0
83656	NR_026814	FAM167A-AS1	FAM167A antisense RNA 1	0	0	0	0	0	0	0	0	0	0	0	0
83863	NR_001541	TTTY5	testis-specific transcript, Y-linked 5 (non-protein coding)	0	0	0	0	0	0	0	0	0	0	0	0
83866	NR_001548	TTTY11	testis-specific transcript, Y-linked 11 (non-protein coding)	0	0	0	0	0	0	0	0	0	0	0	0
83867	NR_001551	TTTY12	testis-specific transcript, Y-linked 12 (non-protein coding)	0	0	0	0	0	0	0	0	0	0	0	0
83868	NR_001537	TTTY13	testis-specific transcript, Y-linked 13 (non-protein coding)	0	0	0	0	0	0	0	0	0	0	0	0
83869	NR_001543,NR_125733,NR_125734,NR_125735,NR_125736,NR_125737	TTTY14	testis-specific transcript, Y-linked 14 (non-protein coding)	0	0	0	0	0	0	0	0	0	0	0	0
84672	NR_001527	TTTY6	testis-specific transcript, Y-linked 6 (non-protein coding)	0	0	0	0	0	0	0	0	0	0	0	0
84673	NR_001533	TTTY8	testis-specific transcript, Y-linked 8 (non-protein coding)	0	0	0	0	0	0	0	0	0	0	0	0
84931	NR_027181	LINC01101	long intergenic non-protein coding RNA 1101	0	0	0	0	0	0	0	0	0	0	0	0
85003	NR_135276,NR_135277,NR_135278	BFSP2-AS1	BFSP2 antisense RNA 1	0	0	0	0	0	0	0	0	0	0	0	0
89758	NR_131786	LINC01621	long intergenic non-protein coding RNA 1621	0	0	0	0	0	0	0	0	0	0	0	0
90625	NM_001308491	ERVH48-1	endogenous retrovirus group 48 member 1	0	0	0	0	0	0	0	0	0	0	0	0
91948	NR_024172,NR_024173	LINC00923	long intergenic non-protein coding RNA 923	0	0	0	0	0	0	0	0	0	0	0	0
93654	NR_002331,NR_109980,NR_109981	ST7-AS2	ST7 antisense RNA 2	0	0	0	0	0	0	0	0	0	0	0	0
94150	NR_033371	CDRT7	CMT1A duplicated region transcript 7 (non-protein coding)	0	0	0	0	0	0	0	0	0	0	0	0
94151	NR_103559	CDRT8	CMT1A duplicated region transcript 8	0	0	0	0	0	0	0	0	0	0	0	0
114042	NR_135279	LINC00334	long intergenic non-protein coding RNA 334	0	0	0	0	0	0	0	0	0	0	0	0
114758	NR_001554	CSPG4P1Y	chondroitin sulfate proteoglycan 4 pseudogene 1, Y-linked	0	0	0	0	0	0	0	0	0	0	0	0
114760	NR_001524	TTTY3	testis-specific transcript, Y-linked 3 (non-protein coding)	0	0	0	0	0	0	0	0	0	0	0	0
114761	NR_001525	TTTY4	testis-specific transcript, Y-linked 4 (non-protein coding)	0	0	0	0	0	0	0	0	0	0	0	0
116437	NR_026670	LINC01257	long intergenic non-protein coding RNA 1257	0	0	0	0	0	0	0	0	0	0	0	0
116933	NR_024066	CLRN1-AS1	CLRN1 antisense RNA 1	0	0	0	0	0	0	0	0	0	0	0	0
118421	NR_026552,NR_026553	LINC00161	long intergenic non-protein coding RNA 161	0	0	0	0	0	0	0	0	0	0	0	0
118425	NR_026555	PCAT4	prostate cancer associated transcript 4 (non-protein coding)	0	0	0	0	0	0	0	0	0	0	0	0
124871	NR_034161	FLJ40194	uncharacterized FLJ40194	0	0	0	0	0	0	0	0	0	0	0	0
126536	NR_026828	LINC00661	long intergenic non-protein coding RNA 661	0	0	0	0	0	0	0	0	0	0	0	0
128826	NM_001302812,NM_178463	MIR1-1HG	MIR1-1 host gene	0	0	0	0	0	0	0	0	0	0	0	0
140464	NR_027070	PISRT1	polled intersex syndrome regulated transcript 1 (non-protein coding RNA)	0	0	0	0	0	0	0	0	0	0	0	0
140828	NR_001558	LINC00261	long intergenic non-protein coding RNA 261	0	0	0	0	0	0	0	0	0	0	0	0
140834	NR_132342,NR_132343	LINC01620	long intergenic non-protein coding RNA 1620	0	0	0	0	0	0	0	0	0	0	0	0
140875	NR_024358	LINC00028	long intergenic non-protein coding RNA 28	0	0	0	0	0	0	0	0	0	0	0	0
144360	NR_029451	LINC00477	long intergenic non-protein coding RNA 477	0	0	0	0	0	0	0	0	0	0	0	0
144742	NR_024246	LINC00934	long intergenic non-protein coding RNA 934	0	0	0	0	0	0	0	0	0	0	0	0
144776	NR_027039	LINC00410	long intergenic non-protein coding RNA 410	0	0	0	0	0	0	0	0	0	0	0	0
144817	NR_038433	LINC00330	long intergenic non-protein coding RNA 330	0	0	0	0	0	0	0	0	0	0	0	0
145820	NR_027132,NR_027133	LINC00924	long intergenic non-protein coding RNA 924	0	0	0	0	0	0	0	0	0	0	0	0
147429	NR_026908	AQP4-AS1	AQP4 antisense RNA 1	0	0	0	0	0	0	0	0	0	0	0	0
148231	NR_024335,NR_110321	LINC00905	long intergenic non-protein coding RNA 905	0	0	0	0	0	0	0	0	0	0	0	0
149047	NR_027310	MGC27382	uncharacterized MGC27382	0	0	0	0	0	0	0	0	0	0	0	0
150147	NR_027243	UMODL1-AS1	UMODL1 antisense RNA 1	0	0	0	0	0	0	0	0	0	0	0	0
150185	NR_024381	LINC00895	long intergenic non-protein coding RNA 895	0	0	0	0	0	0	0	0	0	0	0	0
150568	NR_015399	LINC01102	long intergenic non-protein coding RNA 1102	0	0	0	0	0	0	0	0	0	0	0	0
150577	NR_103730	LINC01104	long intergenic non-protein coding RNA 1104	0	0	0	0	0	0	0	0	0	0	0	0
150992	NR_033837	LINC00309	long intergenic non-protein coding RNA 309	0	0	0	0	0	0	0	0	0	0	0	0
151171	NR_037809	LINC01107	long intergenic non-protein coding RNA 1107	0	0	0	0	0	0	0	0	0	0	0	0
151300	NR_015390,NR_024385	LINC00608	long intergenic non-protein coding RNA 608	0	0	0	0	0	0	0	0	0	0	0	0
152118	NM_001101337	C3orf79	chromosome 3 open reading frame 79	0	0	0	0	0	0	0	0	0	0	0	0
152578	NR_040106	LINC01618	long intergenic non-protein coding RNA 1618	0	0	0	0	0	0	0	0	0	0	0	0
153163	NR_051996	MGC32805	uncharacterized LOC153163	0	0	0	0	0	0	0	0	0	0	0	0
153469	NR_038902	JAKMIP2-AS1	JAKMIP2 antisense RNA 1	0	0	0	0	0	0	0	0	0	0	0	0
154089	NR_027030	LINC01312	long intergenic non-protein coding RNA 1312	0	0	0	0	0	0	0	0	0	0	0	0
154442	NR_037157	BVES-AS1	BVES antisense RNA 1	0	0	0	0	0	0	0	0	0	0	0	0
154907	NM_001024607	C7orf66	chromosome 7 open reading frame 66	0	0	0	0	0	0	0	0	0	0	0	0
157376	NR_103547	FER1L6-AS2	FER1L6 antisense RNA 2	0	0	0	0	0	0	0	0	0	0	0	0
157556	NR_027071	BAALC-AS2	BAALC antisense RNA 2	0	0	0	0	0	0	0	0	0	0	0	0
157627	NR_024281	LINC00599	long intergenic non-protein coding RNA 599	0	0	0	0	0	0	0	0	0	0	0	0
157927	NM_173520	C9orf62	chromosome 9 open reading frame 62	0	0	0	0	0	0	0	0	0	0	0	0
196047	NR_002791	EMX2OS	EMX2 opposite strand/antisense RNA	0	0	0	0	0	0	0	0	0	0	0	0
196415	NM_001101339	C12orf77	chromosome 12 open reading frame 77	0	0	0	0	0	0	0	0	0	0	0	0
197003	NR_026897	MGC15885	uncharacterized protein MGC15885	0	0	0	0	0	0	0	0	0	0	0	0
200261	NR_034149	LINC00656	long intergenic non-protein coding RNA 656	0	0	0	0	0	0	0	0	0	0	0	0
201477	NR_038895	DLGAP1-AS3	DLGAP1 antisense RNA 3	0	0	0	0	0	0	0	0	0	0	0	0
220070	NR_073536	SHANK2-AS3	SHANK2 antisense RNA 3	0	0	0	0	0	0	0	0	0	0	0	0
220158	NM_001278515	GTSCR1	Gilles de la Tourette syndrome chromosome region, candidate 1 (non-protein coding)	0	0	0	0	0	0	0	0	0	0	0	0
221241	NR_027245	LINC00305	long intergenic non-protein coding RNA 305	0	0	0	0	0	0	0	0	0	0	0	0
246119	NR_001542	TTTY10	testis-specific transcript, Y-linked 10 (non-protein coding)	0	0	0	0	0	0	0	0	0	0	0	0
246122	NR_001534	TTTY7	testis-specific transcript, Y-linked 7 (non-protein coding)	0	0	0	0	0	0	0	0	0	0	0	0
246705	NR_027246	LINC00314	long intergenic non-protein coding RNA 314	0	0	0	0	0	0	0	0	0	0	0	0
252949	NR_001526	TTTY17A	testis-specific transcript, Y-linked 17A (non-protein coding)	0	0	0	0	0	0	0	0	0	0	0	0
252950	NR_001550	TTTY18	testis-specific transcript, Y-linked 18 (non-protein coding)	0	0	0	0	0	0	0	0	0	0	0	0
252951	NR_001546	TTTY20	testis-specific transcript, Y-linked 20 (non-protein coding)	0	0	0	0	0	0	0	0	0	0	0	0
252952	NR_001549	TTTY19	testis-specific transcript, Y-linked 19 (non-protein coding)	0	0	0	0	0	0	0	0	0	0	0	0
252953	NR_001535	TTTY21	testis-specific transcript, Y-linked 21 (non-protein coding)	0	0	0	0	0	0	0	0	0	0	0	0
252954	NR_001539	TTTY22	testis-specific transcript, Y-linked 22 (non-protein coding)	0	0	0	0	0	0	0	0	0	0	0	0
252955	NR_001540	TTTY23	testis-specific transcript, Y-linked 23 (non-protein coding)	0	0	0	0	0	0	0	0	0	0	0	0
253044	NR_045123	LINGO1-AS1	LINGO1 antisense RNA 1	0	0	0	0	0	0	0	0	0	0	0	0
253264	NR_038223,NR_038224,NR_038225,NR_038226	ZNF503-AS1	ZNF503 antisense RNA 1	0	0	0	0	0	0	0	0	0	0	0	0
253868	NR_033263	C20orf166-AS1	C20orf166 antisense RNA 1	0	0	0	0	0	0	0	0	0	0	0	0
254312	NR_015413,NR_024410,NR_024411	LINC00710	long intergenic non-protein coding RNA 710	0	0	0	0	0	0	0	0	0	0	0	0
254559	NR_015411,NR_133001,NR_133002,NR_133003	MIR9-3HG	MIR9-3 host gene	0	0	0	0	0	0	0	0	0	0	0	0
255025	NR_015400	LINC00879	long intergenic non-protein coding RNA 879	0	0	0	0	0	0	0	0	0	0	0	0
255480	NR_038440	TBX5-AS1	TBX5 antisense RNA 1	0	0	0	0	0	0	0	0	0	0	0	0
257358	NR_026945,NR_108024,NR_108025	LINC01366	long intergenic non-protein coding RNA 1366	0	0	0	0	0	0	0	0	0	0	0	0
259234	NR_027695	DSCR10	Down syndrome critical region 10 (non-protein coding)	0	0	0	0	0	0	0	0	0	0	0	0
266917	NR_040254	D21S2088E	D21S2088E	0	0	0	0	0	0	0	0	0	0	0	0
266919	NR_038855	LINC00307	long intergenic non-protein coding RNA 307	0	0	0	0	0	0	0	0	0	0	0	0
282706	NR_040247	DAOA-AS1	DAOA antisense RNA 1	0	0	0	0	0	0	0	0	0	0	0	0
282980	NR_040253	LINC00700	long intergenic non-protein coding RNA 700	0	0	0	0	0	0	0	0	0	0	0	0
283025	NR_024340	LINC01553	long intergenic non-protein coding RNA 1553	0	0	0	0	0	0	0	0	0	0	0	0
283033	NR_033846,NR_136147,NR_136148	LINC00841	long intergenic non-protein coding RNA 841	0	0	0	0	0	0	0	0	0	0	0	0
283165	NR_040078	KIRREL3-AS3	KIRREL3 antisense RNA 3	0	0	0	0	0	0	0	0	0	0	0	0
283197	NR_026946	LINC00301	long intergenic non-protein coding RNA 301	0	0	0	0	0	0	0	0	0	0	0	0
283303	NR_027138	MRGPRG-AS1	MRGPRG antisense RNA 1	0	0	0	0	0	0	0	0	0	0	0	0
283432	NR_033855	LINC00485	long intergenic non-protein coding RNA 485	0	0	0	0	0	0	0	0	0	0	0	0
283463	NM_173600	MUC19	mucin 19, oligomeric	0	0	0	0	0	0	0	0	0	0	0	0
283480	NR_036486	FGF14-IT1	FGF14 intronic transcript 1	0	0	0	0	0	0	0	0	0	0	0	0
283587	NR_046094	LINC01146	long intergenic non-protein coding RNA 1146	0	0	0	0	0	0	0	0	0	0	0	0
283673	NR_026949	EWSAT1	Ewing sarcoma associated transcript 1	0	0	0	0	0	0	0	0	0	0	0	0
283688	NR_033833	LINC00927	long intergenic non-protein coding RNA 927	0	0	0	0	0	0	0	0	0	0	0	0
283692	NR_046096	CPEB1-AS1	CPEB1 antisense RNA 1	0	0	0	0	0	0	0	0	0	0	0	0
283738	NR_038229	NTRK3-AS1	NTRK3 antisense RNA 1	0	0	0	0	0	0	0	0	0	0	0	0
283761	NR_027074,NR_027075,NR_027076,NR_027077	LINC00928	long intergenic non-protein coding RNA 928	0	0	0	0	0	0	0	0	0	0	0	0
283854	NR_135281	CASC22	cancer susceptibility candidate 22 (non-protein coding)	0	0	0	0	0	0	0	0	0	0	0	0
283867	NR_027755	LINC00922	long intergenic non-protein coding RNA 922	0	0	0	0	0	0	0	0	0	0	0	0
283902	NR_027756	HCCAT5	hepatocellular carcinoma associated transcript 5 (non-protein coding)	0	0	0	0	0	0	0	0	0	0	0	0
283914	NR_027079,NR_027080	LINC01566	long intergenic non-protein coding RNA 1566	0	0	0	0	0	0	0	0	0	0	0	0
283982	NR_027146	LINC00469	long intergenic non-protein coding RNA 469	0	0	0	0	0	0	0	0	0	0	0	0
283994	NR_135283,NR_135284	LINC00868	long intergenic non-protein coding RNA 868	0	0	0	0	0	0	0	0	0	0	0	0
284034	NR_034144,NR_034145	LINC00670	long intergenic non-protein coding RNA 670	0	0	0	0	0	0	0	0	0	0	0	0
284123	NR_028336	FAM27E5	family with sequence similarity E5	0	0	0	0	0	0	0	0	0	0	0	0
284215	NR_036489	DLGAP1-AS5	DLGAP1 antisense RNA 5	0	0	0	0	0	0	0	0	0	0	0	0
284551	NR_027085	LINC01226	long intergenic non-protein coding RNA 1226	0	0	0	0	0	0	0	0	0	0	0	0
284573	NR_027902	LINC00303	long intergenic non-protein coding RNA 303	0	0	0	0	0	0	0	0	0	0	0	0
284688	NR_026957	LINC01142	long intergenic non-protein coding RNA 1142	0	0	0	0	0	0	0	0	0	0	0	0
284749	NR_026958	LINC00494	long intergenic non-protein coding RNA 494	0	0	0	0	0	0	0	0	0	0	0	0
284998	NR_038231	LINC01114	long intergenic non-protein coding RNA 1114	0	0	0	0	0	0	0	0	0	0	0	0
285194	NR_015391	TUSC7	tumor suppressor candidate 7 (non-protein coding)	0	0	0	0	0	0	0	0	0	0	0	0
285205	NR_015394	LINC00636	long intergenic non-protein coding RNA 636	0	0	0	0	0	0	0	0	0	0	0	0
285286	NR_104116	LINC00877	long intergenic non-protein coding RNA 877	0	0	0	0	0	0	0	0	0	0	0	0
285326	NR_034055	LINC00692	long intergenic non-protein coding RNA 692	0	0	0	0	0	0	0	0	0	0	0	0
285370	NR_027102	LINC00606	long intergenic non-protein coding RNA 606	0	0	0	0	0	0	0	0	0	0	0	0
285375	NR_027103	LINC00620	long intergenic non-protein coding RNA 620	0	0	0	0	0	0	0	0	0	0	0	0
285401	NR_027104	LINC00698	long intergenic non-protein coding RNA 698	0	0	0	0	0	0	0	0	0	0	0	0
285547	NR_034054	LINC01097	long intergenic non-protein coding RNA 1097	0	0	0	0	0	0	0	0	0	0	0	0
285577	NR_033898	LINC01019	long intergenic non-protein coding RNA 1019	0	0	0	0	0	0	0	0	0	0	0	0
285668	NM_173667,NR_126523,NR_126524,NR_126525	C5orf64	chromosome 5 open reading frame 64	0	0	0	0	0	0	0	0	0	0	0	0
285708	NR_103753,NR_103754,NR_103755,NR_103756	LINC00491	long intergenic non-protein coding RNA 491	0	0	0	0	0	0	0	0	0	0	0	0
285735	NR_026969	LINC00326	long intergenic non-protein coding RNA 326	0	0	0	0	0	0	0	0	0	0	0	0
285740	NR_027113,NR_027114,NR_110148,NR_110149	PHACTR2-AS1	PHACTR2 antisense RNA 1	0	0	0	0	0	0	0	0	0	0	0	0
285780	NR_026970	LY86-AS1	LY86 antisense RNA 1	0	0	0	0	0	0	0	0	0	0	0	0
285796	NR_028390	PACRG-AS1	PACRG antisense RNA 1	0	0	0	0	0	0	0	0	0	0	0	0
285834	NR_003948	HCG22	HLA complex group 22	0	0	0	0	0	0	0	0	0	0	0	0
285878	NR_038994	VSTM2A-OT1	VSTM2A overlapping transcript 1	0	0	0	0	0	0	0	0	0	0	0	0
285941	NM_001145531,NM_001302625	C7orf71	chromosome 7 open reading frame 71	0	0	0	0	0	0	0	0	0	0	0	0
286023	NR_046323	FLJ40288	uncharacterized FLJ40288	0	0	0	0	0	0	0	0	0	0	0	0
286094	NR_026706,NR_120395,NR_120396	LINC01591	long intergenic non-protein coding RNA 1591	0	0	0	0	0	0	0	0	0	0	0	0
286184	NR_038875	LINC01289	long intergenic non-protein coding RNA 1289	0	0	0	0	0	0	0	0	0	0	0	0
286186	NR_033893	LINC01299	long intergenic non-protein coding RNA 1299	0	0	0	0	0	0	0	0	0	0	0	0
286189	NR_038877	C8orf34-AS1	C8orf34 antisense RNA 1	0	0	0	0	0	0	0	0	0	0	0	0
286370	NR_038882	MIR4290HG	MIR4290 host gene	0	0	0	0	0	0	0	0	0	0	0	0
286411	NR_028344,NR_028345,NR_104228	LINC00632	long intergenic non-protein coding RNA 632	0	0	0	0	0	0	0	0	0	0	0	0
286442	NR_038968	LINC01281	long intergenic non-protein coding RNA 1281	0	0	0	0	0	0	0	0	0	0	0	0
338004	NR_033375	LINC00226	long intergenic non-protein coding RNA 226	0	0	0	0	0	0	0	0	0	0	0	0
338005	NR_027457	LINC00221	long intergenic non-protein coding RNA 221	0	0	0	0	0	0	0	0	0	0	0	0
338862	NR_038878	LINC00550	long intergenic non-protein coding RNA 550	0	0	0	0	0	0	0	0	0	0	0	0
338864	NR_034024,NR_034025	LINC00347	long intergenic non-protein coding RNA 347	0	0	0	0	0	0	0	0	0	0	0	0
339442	NR_038928	LINC01343	long intergenic non-protein coding RNA 1343	0	0	0	0	0	0	0	0	0	0	0	0
339505	NR_033887	LINC01141	long intergenic non-protein coding RNA 1141	0	0	0	0	0	0	0	0	0	0	0	0
339788	NR_015405	LINC00298	long intergenic non-protein coding RNA 298	0	0	0	0	0	0	0	0	0	0	0	0
339789	NR_034135	LINC00299	long intergenic non-protein coding RNA 299	0	0	0	0	0	0	0	0	0	0	0	0
339822	NR_033880,NR_111963	LINC01115	long intergenic non-protein coding RNA 1115	0	0	0	0	0	0	0	0	0	0	0	0
339822	NR_033880,NR_111963	LINC01115	long intergenic non-protein coding RNA 1115	0	0	0	0	0	0	0	0	0	0	0	0
339926	NR_038990	EHHADH-AS1	EHHADH antisense RNA 1	0	0	0	0	0	0	0	0	0	0	0	0
340073	NR_037895	C5orf66-AS2	C5orf66 antisense RNA 2	0	0	0	0	0	0	0	0	0	0	0	0
340094	NR_026994	LINC01020	long intergenic non-protein coding RNA 1020	0	0	0	0	0	0	0	0	0	0	0	0
340515	NR_034157	LINC01501	long intergenic non-protein coding RNA 1501	0	0	0	0	0	0	0	0	0	0	0	0
340618	NR_028083	FAM41AY1	family with sequence similarity 41 member A, Y-linked 1	0	0	0	0	0	0	0	0	0	0	0	0
348021	NR_026852	LINC00442	long intergenic non-protein coding RNA 442	0	0	0	0	0	0	0	0	0	0	0	0
348120	NR_040094	LINC01193	long intergenic non-protein coding RNA 1193	0	0	0	0	0	0	0	0	0	0	0	0
348645	NM_001289922,NR_110522,NR_110523	C22orf34	chromosome 22 open reading frame 34	0	0	0	0	0	0	0	0	0	0	0	0
374387	NR_027134	DKFZp779M0652	uncharacterized DKFZp779M0652	0	0	0	0	0	0	0	0	0	0	0	0
378828	NR_038872	LINC00317	long intergenic non-protein coding RNA 317	0	0	0	0	0	0	0	0	0	0	0	0
378881	NR_104192	MIR381HG	MIR381 host gene	0	0	0	0	0	0	0	0	0	0	0	0
386597	NR_033997	RNF144A-AS1	RNF144A antisense RNA 1	0	0	0	0	0	0	0	0	0	0	0	0
387055	NR_135285	LINC00533	long intergenic non-protein coding RNA 533	0	0	0	0	0	0	0	0	0	0	0	0
387486	NR_024090,NR_109786,NR_109787,NR_109788	LINC00320	long intergenic non-protein coding RNA 320	0	0	0	0	0	0	0	0	0	0	0	0
387742	NR_026643	FAM99A	family with sequence similarity 99 member A (non-protein coding)	0	0	0	0	0	0	0	0	0	0	0	0
387978	NR_026731,NR_026732	LINC01551	long intergenic non-protein coding RNA 1551	0	0	0	0	0	0	0	0	0	0	0	0
388011	NR_015430	LINC01550	long intergenic non-protein coding RNA 1550	0	0	0	0	0	0	0	0	0	0	0	0
388276	NM_001242473	C16orf97	chromosome 16 open reading frame 97	0	0	0	0	0	0	0	0	0	0	0	0
388387	NR_027254	LINC00671	long intergenic non-protein coding RNA 671	0	0	0	0	0	0	0	0	0	0	0	0
388667	NM_001013643	C1orf137	chromosome 1 open reading frame 137	0	0	0	0	0	0	0	0	0	0	0	0
388719	NR_034131	LINC00272	long intergenic non-protein coding RNA 272	0	0	0	0	0	0	0	0	0	0	0	0
388910	NR_028409,NR_028410,NR_028411	LINC00207	long intergenic non-protein coding RNA 207	0	0	0	0	0	0	0	0	0	0	0	0
388946	NM_001145051	TMEM247	transmembrane protein 247	0	0	0	0	0	0	0	0	0	0	0	0
389023	NR_036580	DPP10-AS1	DPP10 antisense RNA 1	0	0	0	0	0	0	0	0	0	0	0	0
389043	NR_036499	LINC01120	long intergenic non-protein coding RNA 1120	0	0	0	0	0	0	0	0	0	0	0	0
389634	NR_024420	LINC00937	long intergenic non-protein coding RNA 937	0	0	0	0	0	0	0	0	0	0	0	0
389676	NM_001242668	C8orf87	chromosome 8 open reading frame 87	0	0	0	0	0	0	0	0	0	0	0	0
399708	NR_038884	LINC00701	long intergenic non-protein coding RNA 701	0	0	0	0	0	0	0	0	0	0	0	0
399827	NR_038365	LINC01164	long intergenic non-protein coding RNA 1164	0	0	0	0	0	0	0	0	0	0	0	0
399876	NR_033989	NAV2-AS4	NAV2 antisense RNA 4	0	0	0	0	0	0	0	0	0	0	0	0
400121	NR_040244	LINC00547	long intergenic non-protein coding RNA 547	0	0	0	0	0	0	0	0	0	0	0	0
400128	NR_104174	TUSC8	tumor suppressor candidate 8 (non-protein coding)	0	0	0	0	0	0	0	0	0	0	0	0
400165	NM_207440	ATP11AUN	ATP11A upstream neighbor	0	0	0	0	0	0	0	0	0	0	0	0
400208	NR_135286	LINC00517	long intergenic non-protein coding RNA 517	0	0	0	0	0	0	0	0	0	0	0	0
400238	NR_033986	LINC00642	long intergenic non-protein coding RNA 642	0	0	0	0	0	0	0	0	0	0	0	0
400456	NR_034095	LINC01197	long intergenic non-protein coding RNA 1197	0	0	0	0	0	0	0	0	0	0	0	0
400511	NR_122072	LINC01567	long intergenic non-protein coding RNA 1567	0	0	0	0	0	0	0	0	0	0	0	0
400591	NM_207454	C17orf102	chromosome 17 open reading frame 102	0	0	0	0	0	0	0	0	0	0	0	0
400644	NR_104164	LINC01443	long intergenic non-protein coding RNA 1443	0	0	0	0	0	0	0	0	0	0	0	0
400654	NR_033983	LINC01538	long intergenic non-protein coding RNA 1538	0	0	0	0	0	0	0	0	0	0	0	0
400660	NR_120419	LINC00683	long intergenic non-protein coding RNA 683	0	0	0	0	0	0	0	0	0	0	0	0
400728	NR_103536	FAM87B	family with sequence similarity 87 member B	0	0	0	0	0	0	0	0	0	0	0	0
400799	NR_104175	LINC01344	long intergenic non-protein coding RNA 1344	0	0	0	0	0	0	0	0	0	0	0	0
400866	NR_027065,NR_027066,NR_027067	LINC00114	long intergenic non-protein coding RNA 114	0	0	0	0	0	0	0	0	0	0	0	0
400932	NR_033377	LINC00898	long intergenic non-protein coding RNA 898	0	0	0	0	0	0	0	0	0	0	0	0
400941	NR_038369	LINC00487	long intergenic non-protein coding RNA 487	0	0	0	0	0	0	0	0	0	0	0	0
400946	NR_033875	LINC00954	long intergenic non-protein coding RNA 954	0	0	0	0	0	0	0	0	0	0	0	0
401022	NR_033979,NR_110458,NR_110459,NR_110460,NR_110461,NR_110462,NR_110463,NR_110464,NR_110465,NR_110466,NR_110467,NR_110468	HAGLR	HOXD antisense growth-associated long non-coding RNA	0	0	0	0	0	0	0	0	0	0	0	0
401082	NR_109841,NR_109842	LINC01205	long intergenic non-protein coding RNA 1205	0	0	0	0	0	0	0	0	0	0	0	0
401260	NR_038887	LINC00951	long intergenic non-protein coding RNA 951	0	0	0	0	0	0	0	0	0	0	0	0
401289	NR_104177	LINC01624	long intergenic non-protein coding RNA 1624	0	0	0	0	0	0	0	0	0	0	0	0
401337	NR_038371	LINC01446	long intergenic non-protein coding RNA 1446	0	0	0	0	0	0	0	0	0	0	0	0
401492	NR_033863	LINC01235	uncharacterized LOC401492	0	0	0	0	0	0	0	0	0	0	0	0
401507	NR_026803	FAM74A1	family with sequence similarity 74 member A1	0	0	0	0	0	0	0	0	0	0	0	0
401508	NR_026802,NR_110998	FAM74A4	family with sequence similarity 74 member A4	0	0	0	0	0	0	0	0	0	0	0	0
401629	NR_002160	FAM224B	family with sequence similarity 224 member B (non-protein coding)	0	0	0	0	0	0	0	0	0	0	0	0
401630	NR_002161	FAM224A	family with sequence similarity 224 member A (non-protein coding)	0	0	0	0	0	0	0	0	0	0	0	0
402779	NR_038372	CSMD2-AS1	CSMD2 antisense RNA 1	0	0	0	0	0	0	0	0	0	0	0	0
404663	NR_033383	LINC01194	long intergenic non-protein coding RNA 1194	0	0	0	0	0	0	0	0	0	0	0	0
407003	NR_029837	MIR219A2	microRNA 219a-2	0	0	0	0	0	0	0	0	0	0	0	0
414319	NR_103830	LINC00587	long intergenic non-protein coding RNA 587	0	0	0	0	0	0	0	0	0	0	0	0
414351	NR_044991	LINC00229	long intergenic non-protein coding RNA 229	0	0	0	0	0	0	0	0	0	0	0	0
414763	NR_073459	BMS1P18	BMS1, ribosome biogenesis factor pseudogene 18	0	0	0	0	0	0	0	0	0	0	0	0
414926	NR_026764	LINC00593	long intergenic non-protein coding RNA 593	0	0	0	0	0	0	0	0	0	0	0	0
415056	NR_024369	CNTFR-AS1	CNTFR antisense RNA 1	0	0	0	0	0	0	0	0	0	0	0	0
425057	NR_002159	TTTY9B	testis-specific transcript, Y-linked 9B (non-protein coding)	0	0	0	0	0	0	0	0	0	0	0	0
439916	NR_038868	LINC00615	long intergenic non-protein coding RNA 615	0	0	0	0	0	0	0	0	0	0	0	0
439934	NR_024087,NR_024088	LINC00575	long intergenic non-protein coding RNA 575	0	0	0	0	0	0	0	0	0	0	0	0
439936	NR_131245	C5orf17	chromosome 5 open reading frame 17	0	0	0	0	0	0	0	0	0	0	0	0
439941	NR_040044	FER1L6-AS1	FER1L6 antisense RNA 1	0	0	0	0	0	0	0	0	0	0	0	0
439950	NR_046108	CELF2-AS2	CELF2 antisense RNA 2	0	0	0	0	0	0	0	0	0	0	0	0
440119	NR_033834	FZD10-AS1	FZD10 antisense RNA 1 (head to head)	0	0	0	0	0	0	0	0	0	0	0	0
440131	NR_033889	LINC00544	long intergenic non-protein coding RNA 544	0	0	0	0	0	0	0	0	0	0	0	0
440416	NR_104185	CCDC144NL-AS1	CCDC144NL antisense RNA 1	0	0	0	0	0	0	0	0	0	0	0	0
440970	NR_033860	LINC00971	long intergenic non-protein coding RNA 971	0	0	0	0	0	0	0	0	0	0	0	0
441355	NR_033830	MIR2052HG	MIR2052 host gene	0	0	0	0	0	0	0	0	0	0	0	0
441369	NR_046114	FLJ46284	uncharacterized LOC441369	0	0	0	0	0	0	0	0	0	0	0	0
441501	NR_034005	LINC00891	long intergenic non-protein coding RNA 891	0	0	0	0	0	0	0	0	0	0	0	0
441543	NR_002175	TTTY6B	testis-specific transcript, Y-linked 6B (non-protein coding)	0	0	0	0	0	0	0	0	0	0	0	0
474148	NR_002176	TTTY3B	testis-specific transcript, Y-linked 3B (non-protein coding)	0	0	0	0	0	0	0	0	0	0	0	0
474149	NR_002178	TTTY4B	testis-specific transcript, Y-linked 4B (non-protein coding)	0	0	0	0	0	0	0	0	0	0	0	0
474150	NR_002177	TTTY4C	testis-specific transcript, Y-linked 4C (non-protein coding)	0	0	0	0	0	0	0	0	0	0	0	0
474151	NR_002180	TTTY17B	testis-specific transcript, Y-linked 17B (non-protein coding)	0	0	0	0	0	0	0	0	0	0	0	0
474152	NR_002179	TTTY17C	testis-specific transcript, Y-linked 17C (non-protein coding)	0	0	0	0	0	0	0	0	0	0	0	0
494558	NR_038833	C9orf135-AS1	C9orf135 antisense RNA 1 (head to head)	0	0	0	0	0	0	0	0	0	0	0	0
497634	NR_027012,NR_027013	LINC00293	long intergenic non-protein coding RNA 293	0	0	0	0	0	0	0	0	0	0	0	0
503519	NR_038851,NR_038852	LINC00929	long intergenic non-protein coding RNA 929	0	0	0	0	0	0	0	0	0	0	0	0
552859	NR_038901	LINC00251	long intergenic non-protein coding RNA 251	0	0	0	0	0	0	0	0	0	0	0	0
554201	NR_038850	CCDC148-AS1	CCDC148 antisense RNA 1	0	0	0	0	0	0	0	0	0	0	0	0
572558	NR_015423,NR_121191,NR_121192	PGM5-AS1	PGM5 antisense RNA 1	0	0	0	0	0	0	0	0	0	0	0	0
594840	NR_002438	ZFAT-AS1	ZFAT antisense RNA 1	0	0	0	0	0	0	0	0	0	0	0	0
619344	NR_046232	LINC01298	long intergenic non-protein coding RNA 1298	0	0	0	0	0	0	0	0	0	0	0	0
619434	NR_024378	LINC00051	long intergenic non-protein coding RNA 51	0	0	0	0	0	0	0	0	0	0	0	0
619455	NR_037183	SPANXA2-OT1	SPANXA2 overlapping transcript 1	0	0	0	0	0	0	0	0	0	0	0	0
641384	NR_103558	TMEM75	transmembrane protein 75	0	0	0	0	0	0	0	0	0	0	0	0
641516	NR_002838	KC6	keratoconus gene 6	0	0	0	0	0	0	0	0	0	0	0	0
641702	NR_026820	FAM138F	family with sequence similarity 138 member F	0	0	0	0	0	0	0	0	0	0	0	0
642394	NR_033387	ADARB2-AS1	ADARB2 antisense RNA 1	0	0	0	0	0	0	0	0	0	0	0	0
642633	NR_108107	FAM230B	family with sequence similarity 230 member B (non-protein coding)	0	0	0	0	0	0	0	0	0	0	0	0
642757	NR_122047	TBC1D22A-AS1	TBC1D22A antisense RNA 1	0	0	0	0	0	0	0	0	0	0	0	0
643648	NR_046203	LINC01189	long intergenic non-protein coding RNA 1189	0	0	0	0	0	0	0	0	0	0	0	0
643714	NR_033920	CASC16	cancer susceptibility candidate 16 (non-protein coding)	0	0	0	0	0	0	0	0	0	0	0	0
643763	NR_027378	UG0898H09	uncharacterized LOC643763	0	0	0	0	0	0	0	0	0	0	0	0
644248	NR_045481	SNCA-AS1	SNCA antisense RNA 1	0	0	0	0	0	0	0	0	0	0	0	0
644997	NR_027045	PIK3CD-AS1	PIK3CD antisense RNA 1	0	0	0	0	0	0	0	0	0	0	0	0
645030	NR_104180	NFIA-AS1	NFIA antisense RNA 1	0	0	0	0	0	0	0	0	0	0	0	0
645355	NR_038839	MIR3976HG	MIR3976 host gene	0	0	0	0	0	0	0	0	0	0	0	0
645520	NR_026818	FAM138A	family with sequence similarity 138 member A	0	0	0	0	0	0	0	0	0	0	0	0
645591	NR_034141,NR_034142	LHFPL3-AS1	LHFPL3 antisense RNA 1	0	0	0	0	0	0	0	0	0	0	0	0
647107	NR_033945	LINC01192	long intergenic non-protein coding RNA 1192	0	0	0	0	0	0	0	0	0	0	0	0
654412	NR_026821	FAM138B	family with sequence similarity 138 member B	0	0	0	0	0	0	0	0	0	0	0	0
654835	NR_026822	FAM138C	family with sequence similarity 138 member C	0	0	0	0	0	0	0	0	0	0	0	0
677779	NR_026767	LINC00488	long intergenic non-protein coding RNA 488	0	0	0	0	0	0	0	0	0	0	0	0
677784	NR_026823	FAM138D	family with sequence similarity 138 member D	0	0	0	0	0	0	0	0	0	0	0	0
727684	NM_001278501,NM_001278502	C1orf195	chromosome 1 open reading frame 195	0	0	0	0	0	0	0	0	0	0	0	0
727915	NR_046012	AGBL1-AS1	AGBL1 antisense RNA 1	0	0	0	0	0	0	0	0	0	0	0	0
727982	NR_034134	LINC01249	long intergenic non-protein coding RNA 1249	0	0	0	0	0	0	0	0	0	0	0	0
728012	NR_038384	MCHR2-AS1	MCHR2 antisense RNA 1	0	0	0	0	0	0	0	0	0	0	0	0
728081	NR_033918	LINC00290	long intergenic non-protein coding RNA 290	0	0	0	0	0	0	0	0	0	0	0	0
728264	NR_105059,NR_105060	CARMN	cardiac mesoderm enhancer-associated non-coding RNA	0	0	0	0	0	0	0	0	0	0	0	0
728342	NR_046089	LINC00992	long intergenic non-protein coding RNA 992	0	0	0	0	0	0	0	0	0	0	0	0
728409	NR_024102	LINC01548	long intergenic non-protein coding RNA 1548	0	0	0	0	0	0	0	0	0	0	0	0
728716	NR_040065	LINC01346	long intergenic non-protein coding RNA 1346	0	0	0	0	0	0	0	0	0	0	0	0
729121	NR_024439	RGPD4-AS1	RGPD4 antisense RNA 1 (head to head)	0	0	0	0	0	0	0	0	0	0	0	0
729658	NR_122120	PACRG-AS3	PACRG antisense RNA 3	0	0	0	0	0	0	0	0	0	0	0	0
729911	NR_038997	ANKRD34C-AS1	ANKRD34C antisense RNA 1	0	0	0	0	0	0	0	0	0	0	0	0
730109	NR_104132	LINC01100	long intergenic non-protein coding RNA 1100	0	0	0	0	0	0	0	0	0	0	0	0
731424	NR_037867,NR_132989	MIR3945HG	MIR3945 host gene	0	0	0	0	0	0	0	0	0	0	0	0
732275	NR_024406	LINC00917	long intergenic non-protein coding RNA 917	0	0	0	0	0	0	0	0	0	0	0	0
790952	NR_027122	ESRG	embryonic stem cell related (non-protein coding)	0	0	0	0	0	0	0	0	0	0	0	0
791114	NR_026646	PWRN1	Prader-Willi region non-protein coding RNA 1	0	0	0	0	0	0	0	0	0	0	0	0
791115	NR_026647	PWRN2	Prader-Willi region non-protein coding RNA 2	0	0	0	0	0	0	0	0	0	0	0	0
100038246	NR_130722,NR_130723,NR_130724	TLX1NB	TLX1 neighbor	0	0	0	0	0	0	0	0	0	0	0	0
100073347	NR_024059	MIMT1	MER1 repeat containing imprinted transcript 1 (non-protein coding)	0	0	0	0	0	0	0	0	0	0	0	0
100101115	NR_003588	TTTY21B	testis-specific transcript, Y-linked 21B (non-protein coding)	0	0	0	0	0	0	0	0	0	0	0	0
100101116	NR_003589	TTTY1B	testis-specific transcript, Y-linked 1B (non-protein coding)	0	0	0	0	0	0	0	0	0	0	0	0
100101117	NR_003590	TTTY2B	testis-specific transcript, Y-linked 2B (non-protein coding)	0	0	0	0	0	0	0	0	0	0	0	0
100101118	NR_003591	TTTY8B	testis-specific transcript, Y-linked 8B (non-protein coding)	0	0	0	0	0	0	0	0	0	0	0	0
100101120	NR_003592	TTTY7B	testis-specific transcript, Y-linked 7B (non-protein coding)	0	0	0	0	0	0	0	0	0	0	0	0
100113403	NR_046407	LIN28B-AS1	LIN28B antisense RNA 1	0	0	0	0	0	0	0	0	0	0	0	0
100113404	NR_038194	LINC00583	long intergenic non-protein coding RNA 583	0	0	0	0	0	0	0	0	0	0	0	0
100124412	NR_026819	FAM138E	family with sequence similarity 138 member E	0	0	0	0	0	0	0	0	0	0	0	0
100127950	NR_135295	HECW1-IT1	HECW1 intronic transcript 1	0	0	0	0	0	0	0	0	0	0	0	0
100127967	NR_126005	KRT73-AS1	KRT73 antisense RNA 1	0	0	0	0	0	0	0	0	0	0	0	0
100128081	NR_034097	JAZF1-AS1	JAZF1 antisense RNA 1	0	0	0	0	0	0	0	0	0	0	0	0
100128098	NR_034129	ST8SIA6-AS1	ST8SIA6 antisense RNA 1	0	0	0	0	0	0	0	0	0	0	0	0
100128126	NR_038406	STAU2-AS1	STAU2 antisense RNA 1	0	0	0	0	0	0	0	0	0	0	0	0
100128127	NR_111905	ADGRA1-AS1	adhesion G protein-coupled receptor A1 antisense RNA 1	0	0	0	0	0	0	0	0	0	0	0	0
100128139	NR_110663,NR_110664	LINC01233	long intergenic non-protein coding RNA 1233	0	0	0	0	0	0	0	0	0	0	0	0
100128176	NR_038408	UST-AS1	UST antisense RNA 1	0	0	0	0	0	0	0	0	0	0	0	0
100128252	NR_036521,NR_036522	ZNF667-AS1	ZNF667 antisense RNA 1 (head to head)	0	0	0	0	0	0	0	0	0	0	0	0
100128264	NR_038945	HTR5A-AS1	HTR5A antisense RNA 1	0	0	0	0	0	0	0	0	0	0	0	0
100128420	NR_038461,NR_038462	LINC00892	long intergenic non-protein coding RNA 892	0	0	0	0	0	0	0	0	0	0	0	0
100128496	NM_001242671,NM_001302818	C20orf78	chromosome 20 open reading frame 78	0	0	0	0	0	0	0	0	0	0	0	0
100128505	NR_033973	ASTN2-AS1	ASTN2 antisense RNA 1	0	0	0	0	0	0	0	0	0	0	0	0
100128560	NR_125367	MYHAS	myosin heavy chain gene cluster antisense RNA	0	0	0	0	0	0	0	0	0	0	0	0
100128675	NR_024561,NR_024562	HPN-AS1	HPN antisense RNA 1	0	0	0	0	0	0	0	0	0	0	0	0
100128682	NR_040046	LINC01531	long intergenic non-protein coding RNA 1531	0	0	0	0	0	0	0	0	0	0	0	0
100128688	NR_135300	GPR50-AS1	GPR50 antisense RNA 1	0	0	0	0	0	0	0	0	0	0	0	0
100128787	NR_038914	LINC01349	long intergenic non-protein coding RNA 1349	0	0	0	0	0	0	0	0	0	0	0	0
100128811	NR_027333	GPR158-AS1	GPR158 antisense RNA 1	0	0	0	0	0	0	0	0	0	0	0	0
100128946	NR_038944	LINC01310	long intergenic non-protein coding RNA 1310	0	0	0	0	0	0	0	0	0	0	0	0
100128977	NR_024559	MAPT-AS1	MAPT antisense RNA 1	0	0	0	0	0	0	0	0	0	0	0	0
100129066	NR_024280	UNQ6494	uncharacterized LOC100129066	0	0	0	0	0	0	0	0	0	0	0	0
100129213	NR_038419	SLC39A12-AS1	SLC39A12 antisense RNA 1	0	0	0	0	0	0	0	0	0	0	0	0
100129347	NR_135306	LINC00484	long intergenic non-protein coding RNA 484	0	0	0	0	0	0	0	0	0	0	0	0
100129347	NR_135306	LINC00484	long intergenic non-protein coding RNA 484	0	0	0	0	0	0	0	0	0	0	0	0
100129597	NR_051983	LINC00462	long intergenic non-protein coding RNA 462	0	0	0	0	0	0	0	0	0	0	0	0
100129662	NR_038405	FGF13-AS1	FGF13 antisense RNA 1	0	0	0	0	0	0	0	0	0	0	0	0
100129836	NM_001267044	COL4A2-AS2	COL4A2 antisense RNA 2	0	0	0	0	0	0	0	0	0	0	0	0
100130197	NR_038827,NR_038828	EFCAB14-AS1	EFCAB14 antisense RNA 1	0	0	0	0	0	0	0	0	0	0	0	0
100130231	NR_038446,NR_038447	LINC00861	long intergenic non-protein coding RNA 861	0	0	0	0	0	0	0	0	0	0	0	0
100130480	NR_120518	LINC01387	long intergenic non-protein coding RNA 1387	0	0	0	0	0	0	0	0	0	0	0	0
100130954	NR_034016,NR_034017,NR_109814	LINC01502	long intergenic non-protein coding RNA 1502	0	0	0	0	0	0	0	0	0	0	0	0
100131117	NR_038993	ZBTB20-AS1	ZBTB20 antisense RNA 1	0	0	0	0	0	0	0	0	0	0	0	0
100131726	NR_024479	FAM83A-AS1	FAM83A antisense RNA 1	0	0	0	0	0	0	0	0	0	0	0	0
100131825	NR_037870	CADM3-AS1	CADM3 antisense RNA 1	0	0	0	0	0	0	0	0	0	0	0	0
100132464	NR_026642	FAM99B	family with sequence similarity 99 member B (non-protein coding)	0	0	0	0	0	0	0	0	0	0	0	0
100132618	NR_038420	ZRANB2-AS1	ZRANB2 antisense RNA 1	0	0	0	0	0	0	0	0	0	0	0	0
100133545	NR_024471	MRPL23-AS1	MRPL23 antisense RNA 1	0	0	0	0	0	0	0	0	0	0	0	0
100134015	NR_038395	UBOX5-AS1	UBOX5 antisense RNA 1	0	0	0	0	0	0	0	0	0	0	0	0
100144596	NR_028295	LINC00029	long intergenic non-protein coding RNA 29	0	0	0	0	0	0	0	0	0	0	0	0
100144597	NR_033369	LINC01056	long intergenic non-protein coding RNA 1056	0	0	0	0	0	0	0	0	0	0	0	0
100144604	NR_021493	LINC00930	long intergenic non-protein coding RNA 930	0	0	0	0	0	0	0	0	0	0	0	0
100169752	NR_023362	TEX36-AS1	TEX36 antisense RNA 1	0	0	0	0	0	0	0	0	0	0	0	0
100188949	NR_024464	LINC00426	long intergenic non-protein coding RNA 426	0	0	0	0	0	0	0	0	0	0	0	0
100188953	NR_024129	LINC00092	long intergenic non-protein coding RNA 92	0	0	0	0	0	0	0	0	0	0	0	0
100192378	NR_024360	ZFHX4-AS1	ZFHX4 antisense RNA 1	0	0	0	0	0	0	0	0	0	0	0	0
100233209	NR_026544	PCED1B-AS1	PCED1B antisense RNA 1	0	0	0	0	0	0	0	0	0	0	0	0
100270679	NR_038394	LINC01432	long intergenic non-protein coding RNA 1432	0	0	0	0	0	0	0	0	0	0	0	0
100271873	NR_047511,NR_047514	AIRN	antisense of IGF2R non-protein coding RNA	0	0	0	0	0	0	0	0	0	0	0	0
100286938	NR_026668	VPS13A-AS1	VPS13A antisense RNA 1	0	0	0	0	0	0	0	0	0	0	0	0
100287114	NR_034026	LINC00421	long intergenic non-protein coding RNA 421	0	0	0	0	0	0	0	0	0	0	0	0
100287814	NR_034037	LINC00582	long intergenic non-protein coding RNA 582	0	0	0	0	0	0	0	0	0	0	0	0
100288122	NR_040031	LDLRAD4-AS1	LDLRAD4 antisense RNA 1	0	0	0	0	0	0	0	0	0	0	0	0
100288346	NR_034101	NCAM1-AS1	NCAM1 antisense RNA1	0	0	0	0	0	0	0	0	0	0	0	0
100288831	NR_103443	SRGAP3-AS3	SRGAP3 antisense RNA 3	0	0	0	0	0	0	0	0	0	0	0	0
100294720	NR_027994	NHEG1	neuroblastoma highly expressed 1	0	0	0	0	0	0	0	0	0	0	0	0
100302526	NR_028084	FAM41AY2	family with sequence similarity 41 member A, Y-linked 2	0	0	0	0	0	0	0	0	0	0	0	0
100303491	NR_040248	ZEB2-AS1	ZEB2 antisense RNA 1	0	0	0	0	0	0	0	0	0	0	0	0
100309464	NR_029385	OTX2-AS1	OTX2 antisense RNA 1 (head to head)	0	0	0	0	0	0	0	0	0	0	0	0
100359394	NR_037842,NR_037842_dup1	LINC00102	long intergenic non-protein coding RNA 102	0	0	0	0	0	0	0	0	0	0	0	0
100359394	NR_037842,NR_037842_dup1	LINC00102	long intergenic non-protein coding RNA 102	0	0	0	0	0	0	0	0	0	0	0	0
100379174	NR_037841,NR_072988,NR_110318	MACROD2-AS1	MACROD2 antisense RNA 1	0	0	0	0	0	0	0	0	0	0	0	0
100499171	NR_103814	LINC00276	long intergenic non-protein coding RNA 276	0	0	0	0	0	0	0	0	0	0	0	0
100505474	NR_040025,NR_040026	LINC01539	long intergenic non-protein coding RNA 1539	0	0	0	0	0	0	0	0	0	0	0	0
100505495	NR_040109,NR_136334	PCAT19	prostate cancer associated transcript 19 (non-protein coding)	0	0	0	0	0	0	0	0	0	0	0	0
100505518	NR_103853	EDNRB-AS1	EDNRB antisense RNA 1	0	0	0	0	0	0	0	0	0	0	0	0
100505540	NR_038330	SLIT1-AS1	SLIT1 antisense RNA 1	0	0	0	0	0	0	0	0	0	0	0	0
100505545	NR_038331	LINC01095	long intergenic non-protein coding RNA 1095	0	0	0	0	0	0	0	0	0	0	0	0
100505547	NR_109968	LINC01208	long intergenic non-protein coding RNA 1208	0	0	0	0	0	0	0	0	0	0	0	0
100505561	NR_108035	LINC00866	long intergenic non-protein coding RNA 866	0	0	0	0	0	0	0	0	0	0	0	0
100505583	NR_038932	LINC00838	long intergenic non-protein coding RNA 838	0	0	0	0	0	0	0	0	0	0	0	0
100505619	NR_038233	LINC00919	long intergenic non-protein coding RNA 919	0	0	0	0	0	0	0	0	0	0	0	0
100505624	NR_038427	GTF3C2-AS1	GTF3C2 antisense RNA 1	0	0	0	0	0	0	0	0	0	0	0	0
100505659	NR_039979	LINC00967	long intergenic non-protein coding RNA 967	0	0	0	0	0	0	0	0	0	0	0	0
100505663	NR_109936,NR_109937	LINC01370	long intergenic non-protein coding RNA 1370	0	0	0	0	0	0	0	0	0	0	0	0
100505718	NR_039986	LINC01592	long intergenic non-protein coding RNA 1592	0	0	0	0	0	0	0	0	0	0	0	0
100505739	NR_110433	LINC01603	long intergenic non-protein coding RNA 1603	0	0	0	0	0	0	0	0	0	0	0	0
100505768	NR_038324	LINC01364	long intergenic non-protein coding RNA 1364	0	0	0	0	0	0	0	0	0	0	0	0
100505776	NR_038325,NR_038326	LINC01541	long intergenic non-protein coding RNA 1541	0	0	0	0	0	0	0	0	0	0	0	0
100505835	NR_040036	LINC01532	long intergenic non-protein coding RNA 1532	0	0	0	0	0	0	0	0	0	0	0	0
100505869	NR_108036	CFAP58-AS1	CFAP58 antisense RNA 1 (head to head)	0	0	0	0	0	0	0	0	0	0	0	0
100505877	NR_136176,NR_136177	UBE2E2-AS1	UBE2E2 antisense RNA 1 (head to head)	0	0	0	0	0	0	0	0	0	0	0	0
100505879	NR_103750	KIF25-AS1	KIF25 antisense RNA 1	0	0	0	0	0	0	0	0	0	0	0	0
100505881	NR_038343,NR_038344,NR_038345,NR_038346	MAGI2-AS3	MAGI2 antisense RNA 3	0	0	0	0	0	0	0	0	0	0	0	0
100505890	NR_104028	SORCS3-AS1	SORCS3 antisense RNA 1	0	0	0	0	0	0	0	0	0	0	0	0
100505929	NR_037585,NR_037586	LINC01549	long intergenic non-protein coding RNA 1549	0	0	0	0	0	0	0	0	0	0	0	0
100505964	NR_037881	LINC01304	long intergenic non-protein coding RNA 1304	0	0	0	0	0	0	0	0	0	0	0	0
100505967	NR_039992	LINC00645	long intergenic non-protein coding RNA 645	0	0	0	0	0	0	0	0	0	0	0	0
100505996	NR_120392,NR_120394	LINC00403	long intergenic non-protein coding RNA 403	0	0	0	0	0	0	0	0	0	0	0	0
100506025	NR_038946,NR_038947	ISPD-AS1	ISPD antisense RNA 1	0	0	0	0	0	0	0	0	0	0	0	0
100506035	NR_038826	LINC00989	long intergenic non-protein coding RNA 989	0	0	0	0	0	0	0	0	0	0	0	0
100506050	NR_039987	LINC01005	long intergenic non-protein coding RNA 1005	0	0	0	0	0	0	0	0	0	0	0	0
100506134	NR_038983,NR_038984	TTC21B-AS1	TTC21B antisense RNA 1	0	0	0	0	0	0	0	0	0	0	0	0
100506172	NR_038234	LINC01568	long intergenic non-protein coding RNA 1568	0	0	0	0	0	0	0	0	0	0	0	0
100506195	NR_038949,NR_038950	LARGE-AS1	LARGE antisense RNA 1	0	0	0	0	0	0	0	0	0	0	0	0
100506229	NR_039975,NR_039976,NR_039977	LINC01093	long intergenic non-protein coding RNA 1093	0	0	0	0	0	0	0	0	0	0	0	0
100506241	NR_038954	LL22NC01-81G9.3	uncharacterized protein FLJ39582-like	0	0	0	0	0	0	0	0	0	0	0	0
100506275	NR_122033	KRBOX1-AS1	KRBOX1 antisense RNA 1	0	0	0	0	0	0	0	0	0	0	0	0
100506409	NR_038962,NR_038963,NR_038964	ELOVL2-AS1	ELOVL2 antisense RNA 1	0	0	0	0	0	0	0	0	0	0	0	0
100506413	NR_103806	DOCK4-AS1	DOCK4 antisense RNA 1	0	0	0	0	0	0	0	0	0	0	0	0
100506421	NR_037883,NR_131233,NR_131234,NR_131235	LINC01158	long intergenic non-protein coding RNA 1158	0	0	0	0	0	0	0	0	0	0	0	0
100506433	NR_039996	LINC00648	long intergenic non-protein coding RNA 648	0	0	0	0	0	0	0	0	0	0	0	0
100506475	NR_102749,NR_102750	EGFLAM-AS2	EGFLAM antisense RNA 2	0	0	0	0	0	0	0	0	0	0	0	0
100506492	NR_038896,NR_038898,NR_038899,NR_038900	DSCAM-AS1	DSCAM antisense RNA 1	0	0	0	0	0	0	0	0	0	0	0	0
100506527	NR_103747,NR_103748,NR_103749	LINC01007	long intergenic non-protein coding RNA 1007	0	0	0	0	0	0	0	0	0	0	0	0
100506542	NR_103859	LINC01082	long intergenic non-protein coding RNA 1082	0	0	0	0	0	0	0	0	0	0	0	0
100506622	NR_103810	LINC00540	long intergenic non-protein coding RNA 540	0	0	0	0	0	0	0	0	0	0	0	0
100506650	NM_001243552	C17orf112	chromosome 17 open reading frame 112	0	0	0	0	0	0	0	0	0	0	0	0
100506677	NR_037584	AA06	uncharacterized LOC100506677	0	0	0	0	0	0	0	0	0	0	0	0
100506724	NR_121607	LINC00901	long intergenic non-protein coding RNA 901	0	0	0	0	0	0	0	0	0	0	0	0
100506733	NR_038973	FAM170B-AS1	FAM170B antisense RNA 1	0	0	0	0	0	0	0	0	0	0	0	0
100506765	NR_046230	IGSF11-AS1	IGSF11 antisense RNA 1	0	0	0	0	0	0	0	0	0	0	0	0
100506769	NR_108038	C10orf71-AS1	C10orf71 antisense RNA 1	0	0	0	0	0	0	0	0	0	0	0	0
100506783	NR_038435	HOXD-AS2	HOXD cluster antisense RNA 2	0	0	0	0	0	0	0	0	0	0	0	0
100506795	NR_038426	LINC01354	long intergenic non-protein coding RNA 1354	0	0	0	0	0	0	0	0	0	0	0	0
100506907	NR_103787,NR_103788,NR_103789	CCDC37-AS1	CCDC37 antisense RNA 1 (head to head)	0	0	0	0	0	0	0	0	0	0	0	0
100506915	NR_103776	CHRM3-AS2	CHRM3 antisense RNA 2	0	0	0	0	0	0	0	0	0	0	0	0
100507008	NR_108046	LINC00844	long intergenic non-protein coding RNA 844	0	0	0	0	0	0	0	0	0	0	0	0
100507012	NR_121610	BMPR1B-AS1	BMPR1B antisense RNA 1 (head to head)	0	0	0	0	0	0	0	0	0	0	0	0
100507058	NR_108052	LINC00845	long intergenic non-protein coding RNA 845	0	0	0	0	0	0	0	0	0	0	0	0
100507059	NR_108054,NR_108055,NR_108056	LINC00703	long intergenic non-protein coding RNA 703	0	0	0	0	0	0	0	0	0	0	0	0
100507099	NR_103839	FRY-AS1	FRY antisense RNA 1	0	0	0	0	0	0	0	0	0	0	0	0
100507114	NR_132115,NR_132116	LINC00445	long intergenic non-protein coding RNA 445	0	0	0	0	0	0	0	0	0	0	0	0
100507143	NR_108058	LINC00708	long intergenic non-protein coding RNA 708	0	0	0	0	0	0	0	0	0	0	0	0
100507163	NR_108039	LINC00709	long intergenic non-protein coding RNA 709	0	0	0	0	0	0	0	0	0	0	0	0
100507206	NR_038256	LINC00943	long intergenic non-protein coding RNA 943	0	0	0	0	0	0	0	0	0	0	0	0
100507254	NR_038981	LINC01013	long intergenic non-protein coding RNA 1013	0	0	0	0	0	0	0	0	0	0	0	0
100507257	NR_047664	MEG9	maternally expressed 9 (non-protein coding)	0	0	0	0	0	0	0	0	0	0	0	0
100507261	NR_131246	MIR670HG	MIR670 host gene	0	0	0	0	0	0	0	0	0	0	0	0
100507267	NR_108022	LINC01187	long intergenic non-protein coding RNA 1187	0	0	0	0	0	0	0	0	0	0	0	0
100507274	NR_109987	LINC01210	long intergenic non-protein coding RNA 1210	0	0	0	0	0	0	0	0	0	0	0	0
100507362	NR_037179,NR_037180,NR_037181	LINC01015	long intergenic non-protein coding RNA 1015	0	0	0	0	0	0	0	0	0	0	0	0
100507381	NR_120503	KCNQ5-IT1	KCNQ5 intronic transcript 1	0	0	0	0	0	0	0	0	0	0	0	0
100507423	NR_038403	MKNK1-AS1	MKNK1 antisense RNA 1	0	0	0	0	0	0	0	0	0	0	0	0
100507428	NR_108062,NR_108063	LINC00458	long intergenic non-protein coding RNA 458	0	0	0	0	0	0	0	0	0	0	0	0
100507435	NR_103863	DLGAP2-AS1	DLGAP2 antisense RNA 1	0	0	0	0	0	0	0	0	0	0	0	0
100507470	NR_038986	GRID1-AS1	GRID1 antisense RNA 1	0	0	0	0	0	0	0	0	0	0	0	0
100507500	NR_047551	EGFR-AS1	EGFR antisense RNA 1	0	0	0	0	0	0	0	0	0	0	0	0
100507528	NR_103762,NR_103763	LINC00613	long intergenic non-protein coding RNA 613	0	0	0	0	0	0	0	0	0	0	0	0
100507584	NR_038989	LINC01016	long intergenic non-protein coding RNA 1016	0	0	0	0	0	0	0	0	0	0	0	0
100507605	NR_038374,NR_038375,NR_038376	LINC00837	long intergenic non-protein coding RNA 837	0	0	0	0	0	0	0	0	0	0	0	0
100507629	NR_038239,NR_038240	LINC00658	long intergenic non-protein coding RNA 658	0	0	0	0	0	0	0	0	0	0	0	0
100507632	NR_038236	LINC00968	long intergenic non-protein coding RNA 968	0	0	0	0	0	0	0	0	0	0	0	0
100507651	NR_038235	LINC01606	long intergenic non-protein coding RNA 1606	0	0	0	0	0	0	0	0	0	0	0	0
100551499	NR_038033	LINC00159	long intergenic non-protein coding RNA 159	0	0	0	0	0	0	0	0	0	0	0	0
100628307	NR_038355	DIO2-AS1	DIO2 antisense RNA 1	0	0	0	0	0	0	0	0	0	0	0	0
100628315	NR_038397,NR_103486	DNM3OS	DNM3 opposite strand/antisense RNA	0	0	0	0	0	0	0	0	0	0	0	0
100652749	NR_102753,NR_102754	SPATA8-AS1	SPATA8 antisense RNA 1 (head to head)	0	0	0	0	0	0	0	0	0	0	0	0
100652759	NR_045697	PRICKLE2-AS1	PRICKLE2 antisense RNA 1	0	0	0	0	0	0	0	0	0	0	0	0
100652759	NR_045697	PRICKLE2-AS1	PRICKLE2 antisense RNA 1	0	0	0	0	0	0	0	0	0	0	0	0
100652770	NR_045216	DSG2-AS1	DSG2 antisense RNA 1	0	0	0	0	0	0	0	0	0	0	0	0
100652856	NR_104118	LINC00408	long intergenic non-protein coding RNA 408	0	0	0	0	0	0	0	0	0	0	0	0
100652865	NR_103840,NR_103841	LINC00539	long intergenic non-protein coding RNA 539	0	0	0	0	0	0	0	0	0	0	0	0
100652909	NR_046222	LINC00904	long intergenic non-protein coding RNA 904	0	0	0	0	0	0	0	0	0	0	0	0
100820709	NR_047465	LINC00501	long intergenic non-protein coding RNA 501	0	0	0	0	0	0	0	0	0	0	0	0
100852406	NR_046571	POTEH-AS1	POTEH antisense RNA 1	0	0	0	0	0	0	0	0	0	0	0	0
100852408	NR_046219	EGFLAM-AS4	EGFLAM antisense RNA 4	0	0	0	0	0	0	0	0	0	0	0	0
100861468	NR_047462	LINC00492	long intergenic non-protein coding RNA 492	0	0	0	0	0	0	0	0	0	0	0	0
100861504	NR_046189	LINC00538	long intergenic non-protein coding RNA 538	0	0	0	0	0	0	0	0	0	0	0	0
100861514	NR_104120	ELMO1-AS1	ELMO1 antisense RNA 1	0	0	0	0	0	0	0	0	0	0	0	0
100861518	NR_047470	P4HA2-AS1	P4HA2 antisense RNA 1	0	0	0	0	0	0	0	0	0	0	0	0
100861520	NR_046711	POU6F2-AS1	POU6F2 antisense RNA 1	0	0	0	0	0	0	0	0	0	0	0	0
100861522	NR_047461	LINC00489	long intergenic non-protein coding RNA 489	0	0	0	0	0	0	0	0	0	0	0	0
100861523	NR_046644	RPS6KA2-AS1	RPS6KA2 antisense RNA 1	0	0	0	0	0	0	0	0	0	0	0	0
100861542	NR_047483	LINC00554	long intergenic non-protein coding RNA 554	0	0	0	0	0	0	0	0	0	0	0	0
100861544	NR_047487	LINC00557	long intergenic non-protein coding RNA 557	0	0	0	0	0	0	0	0	0	0	0	0
100861547	NR_131903	LINC00566	long intergenic non-protein coding RNA 566	0	0	0	0	0	0	0	0	0	0	0	0
100861552	NR_047488	LINC00558	long intergenic non-protein coding RNA 558	0	0	0	0	0	0	0	0	0	0	0	0
100861554	NR_047493	LINC00563	long intergenic non-protein coding RNA 563	0	0	0	0	0	0	0	0	0	0	0	0
100861573	NR_047501	LINC00572	long intergenic non-protein coding RNA 572	0	0	0	0	0	0	0	0	0	0	0	0
100862679	NR_046390	NAALADL2-AS3	NAALADL2 antisense RNA 3	0	0	0	0	0	0	0	0	0	0	0	0
100862680	NR_046392	LINC00507	long intergenic non-protein coding RNA 507	0	0	0	0	0	0	0	0	0	0	0	0
100873165	NR_104189	SRGAP2-AS1	SRGAP2 antisense RNA 1	0	0	0	0	0	0	0	0	0	0	0	0
100873917	NR_046623	LPP-AS1	LPP antisense RNA 1	0	0	0	0	0	0	0	0	0	0	0	0
100873920	NR_046632	NHS-AS1	NHS antisense RNA 1	0	0	0	0	0	0	0	0	0	0	0	0
100873932	NR_046590	DPYD-AS1	DPYD antisense RNA 1	0	0	0	0	0	0	0	0	0	0	0	0
100873933	NR_046591	DPYD-AS2	DPYD antisense RNA 2	0	0	0	0	0	0	0	0	0	0	0	0
100873935	NR_046600	MTOR-AS1	MTOR antisense RNA 1	0	0	0	0	0	0	0	0	0	0	0	0
100873937	NR_046606	GRM7-AS1	GRM7 antisense RNA 1	0	0	0	0	0	0	0	0	0	0	0	0
100873939	NR_046622	LNX1-AS1	LNX1 antisense RNA 1	0	0	0	0	0	0	0	0	0	0	0	0
100873941	NR_046634	OPA1-AS1	OPA1 antisense RNA 1	0	0	0	0	0	0	0	0	0	0	0	0
100873942	NR_046639	PHEX-AS1	PHEX antisense RNA 1	0	0	0	0	0	0	0	0	0	0	0	0
100873944	NR_046643	PRKX-AS1	PRKX antisense RNA 1	0	0	0	0	0	0	0	0	0	0	0	0
100873945	NR_046648	HLTF-AS1	HLTF antisense RNA 1	0	0	0	0	0	0	0	0	0	0	0	0
100873946	NR_046653	VAV3-AS1	VAV3 antisense RNA 1	0	0	0	0	0	0	0	0	0	0	0	0
100873947	NR_046669	LMLN-AS1	LMLN antisense RNA 1	0	0	0	0	0	0	0	0	0	0	0	0
100873948	NR_046678	NREP-AS1	NREP antisense RNA 1	0	0	0	0	0	0	0	0	0	0	0	0
100873964	NR_046505	LINC00280	long intergenic non-protein coding RNA 280	0	0	0	0	0	0	0	0	0	0	0	0
100873965	NR_046511	MED4-AS1	MED4 antisense RNA 1	0	0	0	0	0	0	0	0	0	0	0	0
100873969	NR_046520,NR_049775,NR_049776	GPC5-AS1	GPC5 antisense RNA 1	0	0	0	0	0	0	0	0	0	0	0	0
100873970	NR_120382	GPC5-AS2	GPC5 antisense RNA 2	0	0	0	0	0	0	0	0	0	0	0	0
100873972	NR_046535	GPC6-AS1	GPC6 antisense RNA 1	0	0	0	0	0	0	0	0	0	0	0	0
100873973	NR_046536	GPC6-AS2	GPC6 antisense RNA 2	0	0	0	0	0	0	0	0	0	0	0	0
100873975	NR_046554	CNTN4-AS1	CNTN4 antisense RNA 1	0	0	0	0	0	0	0	0	0	0	0	0
100873976	NR_046555	CNTN4-AS2	CNTN4 antisense RNA 2	0	0	0	0	0	0	0	0	0	0	0	0
100873977	NR_046556	RBMS3-AS1	RBMS3 antisense RNA 1	0	0	0	0	0	0	0	0	0	0	0	0
100873980	NR_046559	RERG-AS1	RERG antisense RNA 1	0	0	0	0	0	0	0	0	0	0	0	0
100873983	NR_046575	MAGI1-AS1	MAGI1 antisense RNA 1	0	0	0	0	0	0	0	0	0	0	0	0
100873984	NR_046582	CHRM3-AS1	CHRM3 antisense RNA 1	0	0	0	0	0	0	0	0	0	0	0	0
100873986	NR_046596	FGF12-AS1	FGF12 antisense RNA 1	0	0	0	0	0	0	0	0	0	0	0	0
100873993	NR_046615	ITIH4-AS1	ITIH4 antisense RNA 1	0	0	0	0	0	0	0	0	0	0	0	0
100873995	NR_046619	KCND3-AS1	KCND3 antisense RNA 1	0	0	0	0	0	0	0	0	0	0	0	0
100873997	NR_046621	KCNQ5-AS1	KCNQ5 antisense RNA 1	0	0	0	0	0	0	0	0	0	0	0	0
100873998	NR_046625	MEIS1-AS2	MEIS1 antisense RNA 2	0	0	0	0	0	0	0	0	0	0	0	0
100874004	NR_046642	PPEF1-AS1	PPEF1 antisense RNA 1	0	0	0	0	0	0	0	0	0	0	0	0
100874007	NR_046654	VIPR1-AS1	VIPR1 antisense RNA 1	0	0	0	0	0	0	0	0	0	0	0	0
100874010	NR_046664	NLGN1-AS1	NLGN1 antisense RNA 1	0	0	0	0	0	0	0	0	0	0	0	0
100874011	NR_046665	XIRP2-AS1	XIRP2 antisense RNA 1	0	0	0	0	0	0	0	0	0	0	0	0
100874012	NR_049725	NAV2-AS5	NAV2 antisense RNA 5	0	0	0	0	0	0	0	0	0	0	0	0
100874016	NR_046677	SYNPR-AS1	SYNPR antisense RNA 1	0	0	0	0	0	0	0	0	0	0	0	0
100874018	NR_048576	EPN2-AS1	EPN2 antisense RNA 1	0	0	0	0	0	0	0	0	0	0	0	0
100874019	NR_046687	KLHL6-AS1	KLHL6 antisense RNA 1	0	0	0	0	0	0	0	0	0	0	0	0
100874021	NR_046689	MAGI2-AS2	MAGI2 antisense RNA 2	0	0	0	0	0	0	0	0	0	0	0	0
100874027	NR_046722	TPRG1-AS2	TPRG1 antisense RNA 2	0	0	0	0	0	0	0	0	0	0	0	0
100874029	NR_046728	CFAP44-AS1	CFAP44 antisense RNA 1	0	0	0	0	0	0	0	0	0	0	0	0
100874037	NR_046752	CADM2-AS2	CADM2 antisense RNA 2	0	0	0	0	0	0	0	0	0	0	0	0
100874039	NR_104326	THOC7-AS1	THOC7 antisense RNA 1	0	0	0	0	0	0	0	0	0	0	0	0
100874041	NR_046756	MACC1-AS1	MACC1 antisense RNA 1	0	0	0	0	0	0	0	0	0	0	0	0
100874047	NR_051987	LINC00499	long intergenic non-protein coding RNA 499	0	0	0	0	0	0	0	0	0	0	0	0
100874051	NR_047509	LZTS1-AS1	LZTS1 antisense RNA 1	0	0	0	0	0	0	0	0	0	0	0	0
100874052	NR_051989	LINC00534	long intergenic non-protein coding RNA 534	0	0	0	0	0	0	0	0	0	0	0	0
100874053	NR_047481	JRKL-AS1	JRKL antisense RNA 1	0	0	0	0	0	0	0	0	0	0	0	0
100874056	NR_046504	NLGN4Y-AS1	NLGN4Y antisense RNA 1	0	0	0	0	0	0	0	0	0	0	0	0
100874059	NR_046510	LINC00297	long intergenic non-protein coding RNA 297	0	0	0	0	0	0	0	0	0	0	0	0
100874063	NR_046526	CLYBL-AS2	CLYBL antisense RNA 2	0	0	0	0	0	0	0	0	0	0	0	0
100874064	NR_046527	PCDH9-AS2	PCDH9 antisense RNA 2	0	0	0	0	0	0	0	0	0	0	0	0
100874070	NR_046547	USP12-AS1	USP12 antisense RNA 1	0	0	0	0	0	0	0	0	0	0	0	0
100874078	NR_046592	EIF1AX-AS1	EIF1AX antisense RNA 1	0	0	0	0	0	0	0	0	0	0	0	0
100874081	NR_125912	FGF14-AS1	FGF14 antisense RNA 1	0	0	0	0	0	0	0	0	0	0	0	0
100874083	NR_046617	KCNAB1-AS2	KCNAB1 antisense RNA 2	0	0	0	0	0	0	0	0	0	0	0	0
100874084	NR_046618	KCNAB1-AS1	KCNAB1 antisense RNA 1	0	0	0	0	0	0	0	0	0	0	0	0
100874085	NR_046633	NUCB1-AS1	NUCB1 antisense RNA 1	0	0	0	0	0	0	0	0	0	0	0	0
100874086	NR_046636	PCDH9-AS3	PCDH9 antisense RNA 3	0	0	0	0	0	0	0	0	0	0	0	0
100874087	NR_046637	PCDH9-AS4	PCDH9 antisense RNA 4	0	0	0	0	0	0	0	0	0	0	0	0
100874088	NR_046638	PCYT1B-AS1	PCYT1B antisense RNA 1	0	0	0	0	0	0	0	0	0	0	0	0
100874090	NR_046647	SLC6A1-AS1	SLC6A1 antisense RNA 1	0	0	0	0	0	0	0	0	0	0	0	0
100874095	NR_046662	ADIPOQ-AS1	ADIPOQ antisense RNA 1	0	0	0	0	0	0	0	0	0	0	0	0
100874096	NR_046663	DOCK9-AS1	DOCK9 antisense RNA 1	0	0	0	0	0	0	0	0	0	0	0	0
100874097	NR_046668	UBE2Q1-AS1	UBE2Q1 antisense RNA 1	0	0	0	0	0	0	0	0	0	0	0	0
100874102	NR_046691	HS6ST2-AS1	HS6ST2 antisense RNA 1	0	0	0	0	0	0	0	0	0	0	0	0
100874114	NR_046732	CCDC13-AS1	CCDC13 antisense RNA 1	0	0	0	0	0	0	0	0	0	0	0	0
100874120	NR_046742	ZNF630-AS1	ZNF630 antisense RNA 1	0	0	0	0	0	0	0	0	0	0	0	0
100874122	NR_046750	FRMPD3-AS1	FRMPD3 antisense RNA 1	0	0	0	0	0	0	0	0	0	0	0	0
100874127	NR_046870	LINC00332	long intergenic non-protein coding RNA 332	0	0	0	0	0	0	0	0	0	0	0	0
100874128	NR_046871	LINC00333	long intergenic non-protein coding RNA 333	0	0	0	0	0	0	0	0	0	0	0	0
100874130	NR_120399	ENOX1-AS2	ENOX1 antisense RNA 2	0	0	0	0	0	0	0	0	0	0	0	0
100874131	NR_046877	ZBTB20-AS4	ZBTB20 antisense RNA 4	0	0	0	0	0	0	0	0	0	0	0	0
100874136	NR_046988	LINC00350	long intergenic non-protein coding RNA 350	0	0	0	0	0	0	0	0	0	0	0	0
100874137	NR_046989	LINC00351	long intergenic non-protein coding RNA 351	0	0	0	0	0	0	0	0	0	0	0	0
100874143	NR_046995	LINC00358	long intergenic non-protein coding RNA 358	0	0	0	0	0	0	0	0	0	0	0	0
100874145	NR_130792	LINC00364	long intergenic non-protein coding RNA 364	0	0	0	0	0	0	0	0	0	0	0	0
100874147	NR_046999	LINC00366	long intergenic non-protein coding RNA 366	0	0	0	0	0	0	0	0	0	0	0	0
100874150	NR_047004	LINC00379	long intergenic non-protein coding RNA 379	0	0	0	0	0	0	0	0	0	0	0	0
100874151	NR_047005	LINC00381	long intergenic non-protein coding RNA 381	0	0	0	0	0	0	0	0	0	0	0	0
100874155	NR_047009	LINC00392	long intergenic non-protein coding RNA 392	0	0	0	0	0	0	0	0	0	0	0	0
100874157	NR_047011	LINC00395	long intergenic non-protein coding RNA 395	0	0	0	0	0	0	0	0	0	0	0	0
100874161	NR_047015	LINC00411	long intergenic non-protein coding RNA 411	0	0	0	0	0	0	0	0	0	0	0	0
100874167	NR_047020	LINC00423	long intergenic non-protein coding RNA 423	0	0	0	0	0	0	0	0	0	0	0	0
100874168	NR_047021	LINC00433	long intergenic non-protein coding RNA 433	0	0	0	0	0	0	0	0	0	0	0	0
100874169	NR_047022	LINC00434	long intergenic non-protein coding RNA 434	0	0	0	0	0	0	0	0	0	0	0	0
100874172	NR_047025	LINC00440	long intergenic non-protein coding RNA 440	0	0	0	0	0	0	0	0	0	0	0	0
100874175	NR_047028	LINC00446	long intergenic non-protein coding RNA 446	0	0	0	0	0	0	0	0	0	0	0	0
100874182	NR_047040	LINC00424	long intergenic non-protein coding RNA 424	0	0	0	0	0	0	0	0	0	0	0	0
100874184	NR_047467	LINC00502	long intergenic non-protein coding RNA 502	0	0	0	0	0	0	0	0	0	0	0	0
100874187	NR_047489	LINC00559	long intergenic non-protein coding RNA 559	0	0	0	0	0	0	0	0	0	0	0	0
100874190	NR_046512	SAMSN1-AS1	SAMSN1 antisense RNA 1	0	0	0	0	0	0	0	0	0	0	0	0
100874195	NR_046539,NR_051993,NR_051994,NR_109838,NR_109839	DIAPH3-AS1	DIAPH3 antisense RNA 1	0	0	0	0	0	0	0	0	0	0	0	0
100874196	NR_046540	DIAPH3-AS2	DIAPH3 antisense RNA 2	0	0	0	0	0	0	0	0	0	0	0	0
100874197	NR_046563	EFCAB6-AS1	EFCAB6 antisense RNA 1	0	0	0	0	0	0	0	0	0	0	0	0
100874198	NR_046567	SHANK2-AS1	SHANK2 antisense RNA 1	0	0	0	0	0	0	0	0	0	0	0	0
100874200	NR_046572	ARHGEF3-AS1	ARHGEF3 antisense RNA 1	0	0	0	0	0	0	0	0	0	0	0	0
100874201	NR_046574	B4GALT4-AS1	B4GALT4 antisense RNA 1	0	0	0	0	0	0	0	0	0	0	0	0
100874205	NR_046661,NR_109811	ATP11A-AS1	ATP11A antisense RNA 1	0	0	0	0	0	0	0	0	0	0	0	0
100874206	NR_049771	OSBPL10-AS1	OSBPL10 antisense RNA 1	0	0	0	0	0	0	0	0	0	0	0	0
100874207	NR_046683	ST3GAL6-AS1	ST3GAL6 antisense RNA 1	0	0	0	0	0	0	0	0	0	0	0	0
100874208	NR_046685	NDFIP2-AS1	NDFIP2 antisense RNA 1	0	0	0	0	0	0	0	0	0	0	0	0
100874216	NR_046731	ZNF385D-AS1	ZNF385D antisense RNA 1	0	0	0	0	0	0	0	0	0	0	0	0
[truncated: 385 more rows]

## Sheet: Supplementary Table 3
Supplementary Table 3. Comparative transcriptome data of long non-coding RNAs with 2-fold or more changes in any of cell line by attenuation of MAPK (abbreviations are A, AsPC-1; D, DMSO; M, MIA PaCa-2; P, PCI-35; and U, U0126).
Gene_ID	Transcript_ID	Gene_Symbol	Description	12-7M-U/12-7M-D.fc	12-7M-U/12-7M-D.volume	7-6A-U/7-6A-D.fc	7-6A-U/7-6A-D.volume	7-6P-U/7-6P-D.fc	7-6P-U/7-6P-D.volume	12-7M-U.mean	12-7M-D.mean	7-6A-U.mean	7-6A-D.mean	7-6P-U.mean	7-6P-D.mean	N_12-7M-D	N_12-7M-U	N_7-6A-D	N_7-6A-U	N_7-6P-D	N_7-6P-U	12-7M-D_Read_Count	12-7M-U_Read_Count	7-6A-D_Read_Count	7-6A-U_Read_Count	7-6P-D_Read_Count	7-6P-U_Read_Count	12-7M-D_FPKM	12-7M-U_FPKM	7-6A-D_FPKM	7-6A-U_FPKM	7-6P-D_FPKM	7-6P-U_FPKM
10866	NR_040662	HCP5	HLA complex P5 (non-protein coding)	-1.01954	0.101029	1.55614	1.69445	2.28802	2.27449	0.0880303	0.115948	2.0432	1.40523	2.9486	1.7545	0.115948	0.0880303	1.40523	2.0432	1.7545	2.9486	16	16	264	697	363	1402	0.080992	0.089134	1.77554	3.48632	1.66061	6.17274
11257	NR_015381	TP53TG1	TP53 target 1 (non-protein coding)	2.57211	2.2117	1.50411	1.68263	1.31574	1.12377	2.99578	1.63283	2.00265	1.41374	1.33901	0.943134	1.63283	2.99578	1.41374	2.00265	0.943134	1.33901	125	380	75	189	33	80	2.26487	7.56499	1.80034	3.3704	0.538662	1.25158
23642	NR_003098	SNHG1	small nucleolar RNA host gene 1	-2.38152	6.48901	-1.38501	5.93102	-1.45434	7.04014	5.89319	7.14507	5.70073	6.17063	6.77515	7.31551	7.14507	5.89319	6.17063	5.70073	7.31551	6.77515	13065	4275	4584	4290	17691	11577	150.843	54.1089	70.072	48.7492	184.103	115.772
84847	NR_038407	LINC00525	long intergenic non-protein coding RNA 525	1.96411	2.10127	1.9367	0.827444	4.02797	1.45329	2.64389	1.67001	1.43179	0.478189	2.77198	0.761929	1.67001	2.64389	0.478189	1.43179	0.761929	2.77198	215	496	29	186	40	563	2.33183	5.90083	0.405132	1.98095	0.391743	5.29541
84852	NR_024124,NR_024125,NR_024126,NR_027645,NR_027646	ATP1A1-AS1	ATP1A1 antisense RNA 1	2.23127	2.28317	1.22539	0.727025	1.64902	1.2488	2.93436	1.7765	0.888282	0.595042	1.66068	0.939069	1.7765	2.93436	0.595042	0.888282	0.939069	1.66068	262	716	44	100	62	211	2.58691	7.26627	0.533595	1.00719	0.532617	1.85296
84981	NR_028502,NR_028503,NR_028504,NR_028505	MIR22HG	MIR22 host gene	1.32418	3.37201	5.15487	2.48848	-1.01955	3.85959	3.58064	3.17554	3.93831	1.57238	3.84565	3.87358	3.17554	3.58064	1.57238	3.93831	3.87358	3.84565	1712	1993	283	2872	2734	2812	8.59101	11.3664	2.11817	14.6454	12.5573	12.5613
85028	NR_024127	SNHG12	small nucleolar RNA host gene 12	-2.32744	5.47577	-1.3058	3.88696	-1.01794	5.81598	4.9002	6.11894	3.69925	4.08419	5.80317	5.82882	6.11894	4.9002	4.08419	3.69925	5.82882	5.80317	4212	1460	721	715	3756	3591	73.557	27.9488	16.6635	12.2884	59.1221	54.3252
114796	NR_021487,NR_027328,NR_027329	PSMG3-AS1	PSMG3 antisense RNA 1 (head to head)	2.23489	1.65441	1.15426	0.682712	1.13446	0.363333	2.33327	1.17307	0.793996	0.587026	0.465558	0.283555	1.17307	2.33327	0.587026	0.793996	0.283555	0.465558	568	1757	159	385	42	110	1.3684	4.70582	0.525091	0.856665	0.117663	0.286611
145249	NR_104113	LINC00618	long intergenic non-protein coding RNA 618	-2.11963	1.10433	1.01772	0.576827	-1.87499	1.22821	0.688215	1.77203	0.589636	0.564296	0.855796	1.76268	1.77203	0.688215	0.564296	0.589636	1.76268	0.855796	73	23	11	17	53	21	2.57488	0.873391	0.500675	0.578486	1.67688	0.634477
197187	NR_024399,NR_024402	SNAI3-AS1	SNAI3 antisense RNA 1	2.03927	2.65563	2.52093	1.94261	1.39433	0.553512	3.21895	2.19089	2.7209	1.38694	0.843005	0.363432	2.19089	3.21895	1.38694	2.7209	0.363432	0.843005	623	1246	248	1118	33	136	3.78719	8.81995	1.74153	5.96098	0.156596	0.623085
283131	NR_028272,NR_131012	NEAT1	nuclear paraspeckle assembly transcript 1 (non-protein coding)	1.18092	6.62679	2.85576	6.95612	2.60366	4.82845	6.74783	6.50792	7.75412	6.24024	5.56781	4.18727	6.50792	6.74783	6.24024	7.75412	4.18727	5.56781	36713	154547	97346	308320	31500	18906	93.587	96.2612	73.247	172.308	16.1872	45.9308
283596	NR_001459,NR_003138	SNHG10	small nucleolar RNA host gene 10	-2.34084	3.08944	-1.51968	2.31766	-1.41611	3.54083	2.53626	3.76328	2.03536	2.63912	3.29875	3.80067	3.76328	2.53626	2.63912	2.03536	3.80067	3.29875	1649	613	486	422	1522	1142	13.481	5.47281	5.55936	3.4608	11.8085	8.12902
284440	NR_026956	LINC00663	long intergenic non-protein coding RNA 663	2.20591	0.978537	1.05849	0.102756	-1.00116	0.0324008	1.70348	0.562106	0.151639	0.069631	0.031577	0.033246	0.562106	1.70348	0.069631	0.151639	0.033246	0.031577	99	463	7	26	3	4	0.536846	2.76008	0.048343	0.134347	0.014715	0.018855
340037	NR_038915,NR_038916	PRR7-AS1	PRR7 antisense RNA 1	-3.42587	0.53396	-1.72886	0.750734	-2.41512	0.692671	0.148141	1.92461	0.453356	1.24318	0.304352	1.57644	1.92461	0.148141	1.24318	0.453356	1.57644	0.304352	355	18	134	54	177	26	2.98034	0.154527	1.45339	0.43603	1.33577	0.176411
378805	NR_015431,NR_024153,NR_034120,NR_109850,NR_109851,NR_109852,NR_109853,NR_109854,NR_109855,NR_110472,NR_110473	LINC-PINT	long intergenic non-protein coding RNA, p53 induced transcript	-2.00148	3.76822	-2.17145	5.03525	-1.27983	2.62411	3.30078	4.30185	4.50689	5.62555	2.45217	2.80811	4.30185	3.30078	5.62555	4.50689	2.80811	2.45217	3781	1721	4261	2842	1081	955	19.977	9.32228	48.0909	21.4309	4.94749	4.00374
388796	NR_015366,NR_027241	SNHG17	small nucleolar RNA host gene 17	-3.03872	2.94524	-1.58223	3.68716	-1.7985	3.1695	2.25068	3.85414	3.371	4.03296	2.77425	3.62105	3.85414	2.25068	4.03296	3.371	3.62105	2.77425	1229	353	1071	852	959	519	14.3484	4.40703	16.0131	9.73721	10.1956	5.29943
399959	NR_024430	MIR100HG	mir-100-let-7a-2 cluster host gene	1.04507	0.0551347	-2.78897	0.80696	-1.25568	3.61922	0.0954443	0.0318493	0.354934	1.83467	3.45871	3.78717	0.0318493	0.0954443	1.83467	0.354934	3.78717	3.45871	5	21	496	79	3097	2561	0.0209	0.095982	2.74863	0.325136	11.6901	9.28981
400242	NR_015415	DICER1-AS1	DICER1 antisense RNA 1	2.56055	1.19347	1.27682	0.92699	1.12211	0.592675	2.05095	0.694495	1.11988	0.767326	0.681577	0.515369	0.694495	2.05095	0.767326	1.11988	0.515369	0.681577	43	212	35	89	17	34	0.690765	3.72559	0.743541	1.39746	0.236664	0.4606
407975	NR_027349,NR_027350	MIR17HG	miR-17-92a-1 cluster host gene	-4.45046	2.39033	-1.02058	2.23106	-1.153	3.18697	1.54477	3.69872	2.21642	2.2458	3.08593	3.29133	3.69872	1.54477	2.2458	2.21642	3.29133	3.08593	2946	782	519	695	1455	1821	12.8059	2.38978	4.00432	4.01998	7.70881	6.89733
541471	NR_015395,NR_024373,NR_136161,NR_136162,NR_136163,NR_136164,NR_136165,NR_136166	MIR4435-2HG	MIR4435-2 host gene	-2.10378	3.93015	-1.71035	3.96432	-1.33087	5.26665	3.4301	4.50309	3.59603	4.37032	5.0645	5.47687	4.50309	3.4301	4.37032	3.59603	5.47687	5.0645	3338	1162	2512	1685	5718	3683	23.2782	10.2496	20.4124	11.3764	44.9616	31.6967
643650	NR_033957	LINC00842	long intergenic non-protein coding RNA 842	-1.02809	0.0112886	1.43239	0.743074	2.05374	1.1373	0.00296764	0.0429408	1.0462	0.527775	1.7693	0.731047	0.0429408	0.00296764	0.527775	1.0462	0.731047	1.7693	7	1	78	286	92	541	0.028243	0.00244	0.462422	1.26097	0.370599	2.10386
644192	NR_102743,NR_102744,NR_125738	NR2F2-AS1	NR2F2 antisense RNA 1	2.53432	1.86365	-1.10015	0.715812	-1.16778	2.10174	2.6515	1.3099	0.650267	0.787965	1.99283	2.2166	1.3099	2.6515	0.787965	0.650267	2.2166	1.99283	126	407	37	47	219	248	1.61405	5.92434	0.776157	0.667165	2.7513	2.66033
654433	NR_015377,NR_047570	PAX8-AS1	PAX8 antisense RNA 1	-1.30331	1.60958	2.14529	4.52265	1.17264	3.77091	1.42979	1.81197	5.10663	4.00546	3.88755	3.65778	1.81197	1.42979	4.00546	5.10663	3.65778	3.88755	501	358	2035	5735	2085	2630	2.67665	2.15555	15.6932	32.0848	10.519	12.9561
678655	NR_015382	CD27-AS1	CD27 antisense RNA 1	2.08809	3.00825	1.10411	1.98957	1.21418	0.717023	3.58586	2.52368	2.0623	1.91941	0.87055	0.590572	2.52368	3.58586	1.91941	2.0623	0.590572	0.87055	924	1907	410	659	59	138	5.04441	11.4138	2.96306	3.53782	0.287625	0.649425
724102	NR_003141,NR_036536	SNHG4	small nucleolar RNA host gene 4	-2.58714	4.69102	-1.73029	3.9888	-2.51176	3.92608	4.05519	5.42655	3.61285	4.40387	3.31755	4.64624	5.42655	4.05519	4.40387	3.61285	4.64624	3.31755	3754	1190	1311	968	2192	790	45.1436	15.7283	20.894	11.4932	23.8526	8.28208
727677	NR_024393,NR_117100	CASC8	cancer susceptibility candidate 8 (non-protein coding)	-1.15211	0.976937	-1.32422	1.84025	-2.17088	1.53207	0.880123	1.0844	1.64879	2.05393	1.07177	2.19005	1.0844	0.880123	2.05393	1.64879	2.19005	1.07177	148	129	308	301	359	122	1.22017	1.1656	3.36282	2.44941	2.67576	0.869901
735301	NR_003142	SNHG9	small nucleolar RNA host gene 9	-2.37929	2.96968	-1.2393	2.97242	-1.62903	2.00515	2.40952	3.66005	2.82168	3.13121	1.68381	2.38782	3.66005	2.40952	3.13121	2.82168	2.38782	1.68381	225	82	112	119	66	40	12.4603	4.94247	8.21483	6.45052	3.28926	1.9043
100131564	NR_034089	CCDC18-AS1	CCDC18 antisense RNA 1	3.46664	3.49442	1.17083	1.99843	2.00509	1.32066	4.50442	2.71089	2.11543	1.8879	1.91463	0.910963	2.71089	4.50442	1.8879	2.11543	0.910963	1.91463	1850	6060	678	1178	178	883	5.91996	21.2637	2.873	3.71013	0.511004	2.44615
100132116	NR_125373	ACTA2-AS1	ACTA2 antisense RNA 1	-1.21118	0.186781	-2.49144	1.77914	-1.21295	0.188141	0.0941472	0.370561	1.2386	2.55558	0.0948129	0.373336	0.370561	0.0941472	2.55558	1.2386	0.373336	0.0948129	52	14	624	259	29	11	0.324044	0.095476	5.21481	1.60814	0.160775	0.057898
100132707	NR_024476,NR_024477	PAXIP1-AS2	PAXIP1 antisense RNA 2	2.52004	1.94297	1.33431	0.937639	1.49558	0.947204	2.7209	1.38745	1.16849	0.752395	1.28106	0.700356	1.38745	2.7209	0.752395	1.16849	0.700356	1.28106	212	690	59	183	50	159	1.75906	6.23479	0.72843	1.48582	0.349652	1.15475
100287314	NR_040245	LINC00941	long intergenic non-protein coding RNA 941	-3.34774	1.02415	-3.87513	3.03456	-2.82834	1.19936	0.473231	2.21642	2.21088	4.16512	0.664567	2.16452	2.21642	0.473231	4.16512	2.21088	2.16452	0.664567	570	77	1962	597	426	76	3.87889	0.570387	17.696	3.99722	2.61358	0.443166
100287569	NR_027345,NR_027346	LINC00173	long intergenic non-protein coding RNA 173	5.24336	1.77276	-1.63456	0.895191	1.17529	0.427788	3.33331	0.942815	0.608358	1.31726	0.559881	0.32686	0.942815	3.33331	1.31726	0.608358	0.32686	0.559881	77	649	87	41	12	33	1.01055	9.57737	1.58931	0.604475	0.136806	0.350685
100499177	NR_034075,NR_034076,NR_034077	THAP9-AS1	THAP9 antisense RNA 1	-1.54305	3.6147	1.14791	4.48375	2.20106	3.06154	3.31532	3.94111	4.58436	4.38534	3.68309	2.54489	3.94111	3.31532	4.38534	4.58436	2.54489	3.68309	2692	1519	2745	4049	748	2247	15.238	9.41468	20.6337	22.6387	3.8207	11.0409
100505783	NR_038337,NR_038338,NR_038339	OSER1-AS1	OSER1 antisense RNA 1 (head to head)	2.24284	1.99057	1.66244	1.24928	1.64592	1.19325	2.65676	1.49143	1.66862	0.935321	1.60566	0.886764	1.49143	2.65676	0.935321	1.66862	0.886764	1.60566	249	667	92	320	69	247	1.97342	5.94158	0.973904	2.50503	0.490677	1.73334
100505865	NR_046242	LINC00920	long intergenic non-protein coding RNA 920	1.07841	0.124792	-1.93261	1.03533	-2.02416	1.94244	0.190604	0.0817038	0.66393	1.61448	1.49927	2.51659	0.0817038	0.190604	1.61448	0.66393	2.51659	1.49927	4	14	120	50	293	125	0.056554	0.206489	2.23714	0.687026	3.72815	1.52961
100506392	NR_103743,NR_103744	SLC16A1-AS1	SLC16A1 antisense RNA 1	-2.0287	1.89629	-1.26604	1.30885	-1.55642	1.86775	1.45347	2.47402	1.1497	1.49003	1.57571	2.21393	2.47402	1.45347	1.49003	1.1497	2.21393	1.57571	392	152	105	124	244	144	4.83893	2.19994	1.92162	1.44674	2.74673	1.67809
100507178	NR_037868	SLFNL1-AS1	SLFNL1 antisense RNA 1	-2.07894	1.30923	-1.20199	0.957536	-1.40807	1.31648	0.883735	1.93958	0.833977	1.0994	1.09257	1.58629	1.93958	0.883735	1.0994	0.833977	1.58629	1.09257	1124	398	340	349	559	387	3.02082	1.17157	1.20916	0.92203	1.35396	0.899848
100507459	NR_109990	NRSN2-AS1	NRSN2 antisense RNA 1	2.94281	2.6883	1.56242	1.72556	1.33945	1.85655	3.57738	2.02019	2.07722	1.43344	2.0793	1.65767	2.02019	3.57738	1.43344	2.07722	1.65767	2.0793	349	1118	150	394	177	357	3.23008	11.3431	1.82906	3.58644	1.47106	2.85988
100507463	NR_037173,NR_037174,NR_037175,NR_037176	PSMB8-AS1	PSMB8 antisense RNA 1 (head to head)	1.09775	0.41973	1.38641	1.5087	2.3464	1.77319	0.492364	0.35781	1.76268	1.29132	2.49211	1.26166	0.35781	0.492364	1.29132	1.76268	1.26166	2.49211	33	58	125	296	105	495	0.30899	0.59397	1.53734	2.72786	0.887274	4.12731
100528062	NM_001199818	ARMCX5-GPRASP2	ARMCX5-GPRASP2 readthrough	3.88605	1.34958	1.15675	1.3572	1.45447	0.648421	2.64652	0.688215	1.46629	1.25622	0.972733	0.432235	0.688215	2.64652	1.25622	1.46629	0.432235	0.972733	210	1646	341	637	65	267	0.684914	5.91204	1.47728	2.05413	0.189423	0.756933
100642175	NR_131221	SPRY4-IT1	SPRY4 intronic transcript 1	-10.17	3.17795	-2.40019	3.19974	-1.63525	0.924319	1.91836	5.2646	2.6299	3.89305	0.635303	1.34481	5.2646	1.91836	3.89305	2.6299	1.34481	0.635303	2198	167	592	310	60	27	40.3496	3.345	14.3725	5.58527	0.991208	0.418565
101669762	NR_103783	BLACAT1	bladder cancer associated transcript 1 (non-protein coding)	-2.23644	0.771959	-1.0693	2.04623	1.00434	1.42476	0.385328	1.54653	1.99846	2.09513	1.42789	1.42164	1.54653	0.385328	2.09513	1.99846	1.42164	1.42789	423	85	534	691	249	326	2.08491	0.455346	3.48713	3.35272	1.10548	1.38917
101928378	NR_110730	PTOV1-AS2	PTOV1 antisense RNA 2	-2.15106	1.79702	-1.60364	1.69965	-1.21611	2.00959	1.32752	2.43257	1.39278	2.07414	1.8734	2.15568	2.43257	1.32752	2.07414	1.39278	2.15568	1.8734	400	153	221	165	245	231	4.68204	1.95729	3.42875	1.90162	2.5838	2.34268
101928483	NR_121577	NALT1	NOTCH1 associated lncRNA in T-cell acute lymphoblastic leukemia 1	3.07178	2.52308	1.07675	1.19596	1.11689	0.996164	3.4593	1.84023	1.25049	1.14381	1.07909	0.919609	1.84023	3.4593	1.14381	1.25049	0.919609	1.07909	117	406	42	71	25	44	2.76199	10.5001	1.28678	1.63452	0.517905	0.881779
101929191	NR_120604	LINCR-0001	uncharacterized LINCR-0001	-1.2836	0.707748	-2.04785	0.970526	1.22658	0.158117	0.550207	0.910398	0.582611	1.61672	0.363432	0.0687915	0.910398	0.550207	1.61672	0.582611	0.0687915	0.363432	41	26	72	25	2	11	0.964759	0.675116	2.24167	0.572767	0.028725	0.215467

## Sheet: Supplementary Table 4
Supplementary Table 4. Upregulated genes in 2-fold or more in transcriptome data of AsPC-1 with siRNA for LINC00941 (si-1 or si-2) or negative control (siNC).
Gene_ID	Transcript_ID	Gene_Symbol	Description	gene_biotype	Protein_ID	HGNC	MIM	IMGT/GENE-DB	AsPC1_si-1/AsPC1_siNC.fc	AsPC1_si-1/AsPC1_siNC.volume	AsPC1_si-2/AsPC1_siNC.fc	AsPC1_si-2/AsPC1_siNC.volume	AsPC1_si-1/AsPC1_si-2.fc	AsPC1_si-1/AsPC1_si-2.volume	AsPC1_si-1.mean	AsPC1_siNC.mean	AsPC1_si-2.mean	N_AsPC1_si-1	N_AsPC1_si-2	N_AsPC1_siNC	AsPC1_si-1_Read_Count	AsPC1_si-2_Read_Count	AsPC1_siNC_Read_Count	AsPC1_si-1_FPKM	AsPC1_si-2_FPKM	AsPC1_siNC_FPKM	AsPC1_si-1_TPM	AsPC1_si-2_TPM	AsPC1_siNC_TPM
100303453	NR_028393,NR_028394,NR_028395,NR_028396,NR_028397,NR_028398,NR_028399,NR_028400	TSNAX-DISC1	TSNAX-DISC1 readthrough (NMD candidate)	lncRNA	.	49177	.	.	18.8843	3.03825	4.99258	2.48775	3.78247	4.76881	5.82408	1.58496	3.90475	5.82408	3.90475	1.58496	54	14	2	54	14	2	0.236281	0.035061	0.009595
100529261	NM_001202558,NM_001202559	CHURC1-FNTB	CHURC1-FNTB readthrough	protein_coding	NP_001189487.1;NP_001189488.1	42960	.	.	17.8458	5.3098	24.9213	5.47172	-1.39648	8.01825	7.78097	3.62345	8.26276	7.78097	8.26276	3.62345	221	318	12	221	318	12	1.11319	1.56299	0.063692
2242	NM_001143783,NM_001143784,NM_001143785,NM_002005	FES	FES proto-oncogene, tyrosine kinase	protein_coding	NP_001137255.1;NP_001137256.1;NP_001137257.1;NP_001996.1	3657	190030	.	15.3848	2.96012	10.9966	2.82745	1.39905	5.28062	5.5284	1.58496	5.04395	5.5284	5.04395	1.58496	44	33	2	44	33	2	0.231259	0.169278	0.012083
92737	NM_139072	DNER	delta/notch like EGF repeat containing	protein_coding	NP_620711.3	24456	607299	.	13.8626	3.86602	5.45584	3.42118	2.54087	5.48901	6.20273	2.40961	4.85741	6.20273	4.85741	2.40961	73	29	5	73	29	5	0.324623	0.123437	0.02071
100420326	gene-LOC100420326	LOC100420326	ferritin heavy chain like 17 pseudogene	pseudogene	.	.	.	.	11.079	3.30749	3.49404	2.75858	3.17082	4.562	5.46975	2	3.8049	5.46975	3.8049	2	42	13	3	42	13	3	0.747534	0.215119	0.054964
101059953	NM_001282511	NPIPA8	nuclear pore complex interacting protein family member A8	protein_coding	NP_001269440.1	41983	.	.	10.9583	5.29289	5.14153	4.88076	2.13133	6.72649	7.29448	3.84053	6.20273	7.29448	6.20273	3.84053	158	74	14	158	74	14	1.0334	0.466486	0.101734
101927420	NR_136252,NR_136253	LOC101927420	uncharacterized LOC101927420	lncRNA	.	.	.	.	10.3886	4.90739	9.09394	4.8384	1.14236	6.78151	6.8782	3.50128	6.68618	6.8782	6.68618	3.50128	118	104	11	118	104	11	2.18287	1.94331	0.224203
11067	NM_007021	DEPP1	DEPP1 autophagy regulator	protein_coding	NP_008952.1	23355	611309	.	10.2318	3.63062	10.9305	3.66096	-1.06829	5.72436	5.67691	2.32193	5.77221	5.67691	5.77221	2.32193	49	55	4	49	55	4	0.337543	0.363664	0.0234
103091865	NR_111942	BRWD1-AS2	BRWD1 antisense RNA 2	lncRNA	.	16423	.	.	10.2318	3.63062	6.59798	3.42224	1.55074	5.35108	5.67691	2.32193	5.04395	5.67691	5.04395	2.32193	49	33	4	49	33	4	0.702887	0.458342	0.058739
54435	NR_002139	HCG4	HLA complex group 4	lncRNA	.	21241	.	.	9.66283	2.77467	9.10977	2.75028	1.06071	4.81471	4.85741	1.58496	4.77238	4.85741	4.77238	1.58496	27	27	2	27	27	2	0.187977	0.183203	0.014265
100506012	NM_001205281,NM_001363873,NM_001370550,NM_001370551	PPP5D1	PPP5 tetratricopeptide repeat domain containing 1	protein_coding	NP_001192210.1;NP_001350802.1;NP_001357479.1;NP_001357480.1	44209	.	.	9.49781	3.23963	3.74444	2.79455	2.53651	4.52665	5.24759	2	3.90475	5.24759	3.90475	2	36	14	3	36	14	3	0.27608	0.102745	0.019063
100131465	gene-LOC100131465	LOC100131465	peroxisomal biogenesis factor 5 pseudogene	pseudogene	.	.	.	.	9.22087	2.75531	3.10723	2.25932	2.96755	3.92762	4.78987	1.58496	3.22059	4.78987	3.22059	1.58496	26	8	2	26	8	2	0.221105	0.06581	0.01917
100270873	gene-RPSAP17	RPSAP17	ribosomal protein SA pseudogene 17	pseudogene	.	35707	.	.	8.6635	2.02853	4.16017	1.74833	2.08249	3.54654	4.11495	1	3.05664	4.11495	3.05664	1	16	7	1	16	7	1	0.218535	0.090601	0.013068
102467073	NR_104613	HRAT5	heart tissue-associated transcript 5	lncRNA	.	.	.	.	8.6635	2.02853	3.15818	1.63067	2.74319	3.30787	4.11495	1	2.65909	4.11495	2.65909	1	16	5	1	16	5	1	0.281254	0.068402	0.019875
100527943	NM_001199535	TGIF2-RAB5IF	TGIF2-RAB5IF readthrough	protein_coding	NP_001186464.1	44664	.	.	8.59845	3.54948	3.86553	3.14971	2.22439	4.81488	5.426	2.32193	4.27259	5.426	4.27259	2.32193	41	18	4	41	18	4	0.519079	0.219526	0.049335
255031	NR_015401,NR_072981,NR_072982	LINC00957	long intergenic non-protein coding RNA 957	lncRNA	.	22332	.	.	8.22071	2.70725	6.44255	2.60229	1.276	4.44493	4.62422	1.58496	4.27259	4.62422	4.27259	1.58496	23	18	2	23	18	2	0.195046	0.143015	0.017131
654350	gene-RPL9P25	RPL9P25	ribosomal protein L9 pseudogene 25	pseudogene	.	36112	.	.	8.1521	4.11566	4.09762	3.75352	1.98947	5.37971	5.89874	2.87157	4.90636	5.89874	4.90636	2.87157	58	30	7	58	30	7	1.20266	0.590034	0.150859
114928	NM_001004051,NM_001184874,NM_001184875,NM_001184876,NM_138437	GPRASP2	G protein-coupled receptor associated sorting protein 2	protein_coding	NP_001004051.1;NP_001171803.1;NP_001171804.1;NP_001171805.1;NP_612446.1	25169	300969	.	7.81398	8.72413	3.59774	8.23819	2.17191	9.7568	10.3323	7.36625	9.21334	10.3323	9.21334	7.36625	1310	594	162	1310	594	162	5.41991	2.38353	0.738019
7310	gene-ZRSR2P1	ZRSR2P1	ZRSR2 pseudogene 1	pseudogene	.	12456	601079	.	7.77621	2.68368	2.43954	2.13338	3.18757	3.61227	4.54403	1.58496	2.87157	4.54403	2.87157	1.58496	22	6	2	22	6	2	0.21146	0.056344	0.012944
8605	NM_001159322,NM_001159323,NM_003706	PLA2G4C	phospholipase A2 group IVC	protein_coding	NP_001152794.1;NP_001152795.1;NP_003697.2	9037	603602	.	7.61613	4.45034	5.04124	4.22946	1.51077	5.84444	6.14965	3.22059	5.55437	6.14965	5.55437	3.22059	70	47	9	70	47	9	0.399116	0.256382	0.054978
5174	NM_001201325,NM_001201326,NM_001371359,NM_001371361,NM_002614	PDZK1	PDZ domain containing 1	protein_coding	NP_001188254.1;NP_001188255.1;NP_001358288.1;NP_001358290.1;NP_002605.2	8821	603831	.	7.52672	3.58093	2.50789	3.00041	3.00122	4.45893	5.32163	2.40961	3.73608	5.32163	3.73608	2.40961	38	12	5	38	12	5	0.239166	0.070607	0.032232
7399	NM_007123,NM_206933	USH2A	usherin	protein_coding	NP_009054.5;NP_996816.2	12601	608400	.	7.33333	2.65858	3.10723	2.25932	2.36009	3.78972	4.45943	1.58496	3.22059	4.45943	3.22059	1.58496	21	8	2	21	8	2	0.015464	0.005423	0.001746
199221	NM_001170538,NM_173543	DZIP1L	DAZ interacting zinc finger protein 1 like	protein_coding	NP_001164009.1;NP_775814.2	26551	617570	.	7.28621	4.05875	6.01103	3.95935	1.21214	5.59624	5.73674	2.87157	5.45918	5.73674	5.45918	2.87157	51	44	7	51	44	7	0.211192	0.176205	0.031741
1375	NM_001145134,NM_001145135,NM_001145137,NM_004377,NM_152245,NM_152246	CPT1B	carnitine palmitoyltransferase 1B	protein_coding	NP_001138606.1;NP_001138607.1;NP_001138609.1;NP_004368.1;NP_689451.1;NP_689452.1	2329	601987	.	7.27831	7.37443	3.52071	6.92904	2.06729	8.40376	8.94394	6.08034	7.8962	8.94394	7.8962	6.08034	494	245	66	494	245	66	2.63476	1.26988	0.373359
53342	NM_138284	IL17D	interleukin 17D	protein_coding	NP_612141.1	5984	607587	.	6.99023	4.03753	2.36753	3.43749	2.95255	4.83324	5.67691	2.87157	4.11495	5.67691	4.11495	2.87157	49	16	7	49	16	7	0.383897	0.119824	0.057184
3222	NM_018953,NR_003084	HOXC5	homeobox C5	protein_coding	NP_061826.1	5127	142973	.	6.9311	3.54068	6.52391	3.51083	1.06241	5.15883	5.20269	2.40961	5.11534	5.20269	5.11534	2.40961	35	34	5	35	34	5	0.317451	0.294485	0.047605
9865	NM_014817	TRIL	TLR4 interactor with leucine rich repeats	protein_coding	NP_055632.2	22200	613356	.	6.77598	2.62436	9.32936	2.76016	-1.37683	4.57025	4.34539	1.58496	4.80674	4.34539	4.80674	1.58496	19	28	2	19	28	2	0.054573	0.079512	0.005465
100419920	gene-LOC100419920	LOC100419920	ankyrin repeat domain 33B pseudogene	pseudogene	.	.	.	.	6.66562	3.0779	3.49404	2.75858	1.90771	4.24533	4.73674	2	3.8049	4.73674	3.8049	2	25	13	3	25	13	3	0.208538	0.104206	0.021401
692210	NR_003075	SNORD93	small nucleolar RNA, C/D box 93	snoRNA	.	32755	.	.	6.66257	1.93289	2.5	1.52379	2.66503	2.94532	3.73608	1	2.32193	3.73608	2.32193	1	12	4	1	12	4	1	2.30783	0.597735	0.103986
5016	NM_002557	OVGP1	oviductal glycoprotein 1	protein_coding	NP_002548.3	8524	603578	.	6.52391	3.51083	2.1312	2.9046	3.06114	4.23205	5.11534	2.40961	3.50128	5.11534	3.50128	2.40961	33	10	5	33	10	5	0.217461	0.064211	0.03012
56917	NM_001009813,NM_001301059,NM_001346148,NM_020160	MEIS3	Meis homeobox 3	protein_coding	NP_001009813.1;NP_001287988.1;NP_001333077.1;NP_064545.1	29537	.	.	6.39792	3.40713	2.99555	3.01107	2.13581	4.41836	4.99953	2.32193	3.90475	4.99953	3.90475	2.32193	30	14	4	30	14	4	0.199633	0.087757	0.0273
136259	NM_138693	KLF14	Kruppel like factor 14	protein_coding	NP_619638.2	23025	609393	.	6.33144	3.76174	2.37126	3.22228	2.67007	4.55847	5.32163	2.65909	3.90475	5.32163	3.90475	2.65909	38	14	6	38	14	6	0.374443	0.126295	0.065755
105447645	NR_131188	LOC105447645	uncharacterized LOC105447645	lncRNA	.	.	.	.	6.17309	3.7488	3.05994	3.37064	2.01739	4.75195	5.28509	2.65909	4.27259	5.28509	4.27259	2.65909	37	18	6	37	18	6	0.379267	0.182923	0.060304
101928120	NM_001321726	LOC101928120	uncharacterized LOC101928120	protein_coding	NP_001308655.1	.	.	.	6.16553	3.04113	7.99739	3.16213	-1.29711	4.80822	4.62422	2	4.99953	4.62422	4.99953	2	23	32	3	23	32	3	0.290919	0.386097	0.040359
115557	NM_001111270,NM_001347933,NM_182947,NR_046223	ARHGEF25	Rho guanine nucleotide exchange factor 25	protein_coding	NP_001104740.2;NP_001334862.2;NP_891992.3	30275	610215	.	6.10911	2.57883	7	2.6385	-1.14583	4.293	4.19593	1.58496	4.39232	4.19593	4.39232	1.58496	17	20	2	17	20	2	0.090665	0.105705	0.012799
100652740	NR_102400	PYCARD-AS1	PYCARD antisense RNA 1	lncRNA	.	45036	.	.	6.10911	2.57883	9.32936	2.76016	-1.52712	4.49096	4.19593	1.58496	4.80674	4.19593	4.80674	1.58496	17	28	2	17	28	2	0.225251	0.351596	0.020365
9751	NM_001318234,NM_014723	SNPH	syntaphilin	protein_coding	NP_001305163.1;NP_055538.2	15931	604942	.	5.9764	4.74081	4.35329	4.56276	1.37285	5.96977	6.20273	3.62345	5.74556	6.20273	5.74556	3.62345	73	54	12	73	54	12	0.201264	0.136561	0.035391
5225	NM_001166424,NM_002630	PGC	progastricsin	protein_coding	NP_001159896.1;NP_002621.1	8890	169740	.	5.83215	3.01464	2.83093	2.64623	2.06016	3.98872	4.54403	2	3.50128	4.54403	3.50128	2	22	10	3	22	10	3	0.226185	0.097816	0.035228
57576	NM_001122819,NM_001287212,NM_020816	KIF17	kinesin family member 17	protein_coding	NP_001116291.1;NP_001274141.1;NP_065867.2	19167	605037	.	5.83215	3.01464	10.0805	3.26604	-1.72844	4.92297	4.54403	2	5.3335	4.54403	5.3335	2	22	40	3	22	40	3	0.077984	0.136875	0.00809
22881	NM_001242809,NM_001242811,NM_001242813,NM_001242814,NM_014942	ANKRD6	ankyrin repeat domain 6	protein_coding	NP_001229738.1;NP_001229740.1;NP_001229742.1;NP_001229743.1;NP_055757.3	17280	610583	.	5.7977	3.35836	2.26474	2.85126	2.55998	4.12397	4.85741	2.32193	3.50128	4.85741	3.50128	2.32193	27	10	4	27	10	4	0.066753	0.024205	0.010036
5047	NM_001018048,NM_001018049,NM_002571	PAEP	progestagen associated endometrial protein	protein_coding	NP_001018058.1;NP_001018059.1;NP_002562.2	8573	173310	.	5.77567	2.55383	7	2.6385	-1.21198	4.25137	4.11495	1.58496	4.39232	4.11495	4.39232	1.58496	16	20	2	16	20	2	0.226052	0.286705	0.030588
101927171	NR_125841	LINC01564	long intergenic non-protein coding RNA 1564	lncRNA	.	51361	.	.	5.68114	4.58626	2.35457	4.07242	2.41282	5.33439	6.00746	3.50128	4.73674	6.00746	4.73674	3.50128	63	26	11	63	26	11	1.62302	0.634774	0.304016
339742	NR_135203	FAM201B	family with sequence similarity 201 member B	lncRNA	.	27933	.	.	5.66186	1.87117	4.16017	1.74833	1.36097	3.27141	3.50128	1	3.05664	3.50128	3.05664	1	10	7	1	10	7	1	0.08607	0.060633	0.010226
100271087	gene-RPS20P22	RPS20P22	ribosomal protein S20 pseudogene 22	pseudogene	.	36379	.	.	5.5	2.98645	2.08008	2.47251	2.64412	3.692	4.45943	2	3.05664	4.45943	3.05664	2	21	7	3	21	7	3	0.587088	0.175246	0.078622
4303	NM_001170931,NM_005938	FOXO4	forkhead box O4	protein_coding	NP_001164402.1;NP_005929.2	7139	300033	.	5.49927	5.66214	3.49257	5.39169	1.57456	6.68825	7.02374	4.5645	6.36879	7.02374	6.36879	4.5645	132	84	23	132	84	23	0.528614	0.327273	0.105745
140692	gene-COX7BP2	COX7BP2	cytochrome c oxidase subunit 7B pseudogene 2	pseudogene	.	16601	.	.	5.44221	2.52707	2.10545	2.05294	2.58481	3.27321	4.02915	1.58496	2.65909	4.02915	2.65909	1.58496	15	5	2	15	5	2	0.532878	0.17271	0.080454
55065	NM_001104577,NM_017986	SLC52A1	solute carrier family 52 member 1	protein_coding	NP_001098047.1;NP_060456.3	30225	607883	.	5.2732	4.2541	4.39747	4.15374	1.19914	5.4867	5.61927	3.22059	5.35727	5.61927	5.35727	3.22059	47	41	9	47	41	9	0.280824	0.236127	0.056812
9902	NM_006039	MRC2	mannose receptor C type 2	protein_coding	NP_006030.2	16875	612264	.	5.25	2.96389	3.33128	2.73352	1.57597	4.05093	4.39232	2	3.73608	4.39232	3.73608	2	20	12	3	20	12	3	0.049913	0.027612	0.005783
100009613	NR_103835	LINC02584	long intergenic non-protein coding RNA 2584	lncRNA	.	33275	.	.	5.21982	2.50812	5.21982	2.50812	1	3.96896	3.96896	1.58496	3.96896	3.96896	3.96896	1.58496	14	15	2	14	15	2	0.241984	0.249321	0.025047
106479237	gene-RN7SL36P	RN7SL36P	RNA, 7SL, cytoplasmic 36, pseudogene	pseudogene	.	46052	.	.	5.21982	2.50812	4.44171	2.43342	1.17518	3.85076	3.96896	1.58496	3.73608	3.96896	3.73608	1.58496	14	12	2	14	12	2	0.697031	0.592051	0.09076
3557	NM_000577,NM_001318914,NM_173841,NM_173842,NM_173843	IL1RN	interleukin 1 receptor antagonist	protein_coding	NP_000568.1;NP_001305843.1;NP_776213.1;NP_776214.1;NP_776215.1	6000	147679	.	5.19104	3.88186	8.10693	4.11286	-1.56171	5.55987	5.24759	2.87157	5.89073	5.24759	5.89073	2.87157	36	59	7	36	59	7	0.269629	0.479045	0.053371
85366	NM_033118	MYLK2	myosin light chain kinase 2	protein_coding	NP_149109.1	16243	606566	.	5.19104	3.88186	5.50954	3.91351	-1.06136	5.29037	5.24759	2.87157	5.3335	5.24759	5.3335	2.87157	36	40	7	36	40	7	0.185167	0.199399	0.038664
158674	gene-RPSAP3	RPSAP3	ribosomal protein SA pseudogene 3	pseudogene	.	19792	.	.	5.1614	1.83515	3.65931	1.69457	1.41049	3.10979	3.36776	1	2.87157	3.36776	2.87157	1	9	6	1	9	6	1	0.113577	0.072629	0.003034
344423	gene-RPS12P3	RPS12P3	ribosomal protein S12 pseudogene 3	pseudogene	.	35500	.	.	5.1614	1.83515	2	1.41421	2.5807	2.59529	3.36776	1	2	3.36776	2	1	9	3	1	9	3	1	0.240175	0.059964	0.013082
391139	gene-GOT2P2	GOT2P2	glutamic-oxaloacetic transaminase 2 pseudogene 2	pseudogene	.	4435	.	.	5.1614	1.83515	2	1.41421	2.5807	2.59529	3.36776	1	2	3.36776	2	1	9	3	1	9	3	1	0.070354	0.022611	0.00692
80725	NM_025248	SRCIN1	SRC kinase signaling inhibitor 1	protein_coding	NP_079524.2	29506	610786	.	5.14853	4.24102	3.71858	4.05887	1.38454	5.3449	5.58475	3.22059	5.11534	5.58475	5.11534	3.22059	46	34	9	46	34	9	0.094146	0.067154	0.019767
92370	NM_001037172,NM_001282728,NM_152282	PXYLP1	2-phosphoxylose phosphatase 1	protein_coding	NP_001032249.1;NP_001269657.1;NP_689495.1	26303	.	.	5.09617	7.08544	3.31541	6.81744	1.53712	8.04078	8.35687	6.00746	7.73664	8.35687	7.73664	6.00746	332	216	63	332	216	63	1.40556	0.905218	0.298938
349075	NM_001366796,NM_182633	ZNF713	zinc finger protein 713	protein_coding	NP_001353725.1;NP_872439.2	22043	616181	.	5.05754	4.64786	4.21872	4.54474	1.19883	5.82961	5.96189	3.62345	5.70026	5.96189	5.70026	3.62345	61	52	12	61	52	12	0.204693	0.168904	0.044368
1437	NM_000758	CSF2	colony stimulating factor 2	protein_coding	NP_000749.2	2434	138960	.	5.04692	4.05975	10.2931	4.42994	-2.03948	5.88373	5.39204	3.05664	6.42025	5.39204	6.42025	3.05664	40	87	8	40	87	8	0.731862	1.56277	0.151257
80072	NR_027262	HEXA-AS1	HEXA antisense RNA 1	lncRNA	.	25810	.	.	4.88632	2.47784	4.44171	2.43342	1.1001	3.80427	3.87371	1.58496	3.73608	3.87371	3.73608	1.58496	13	12	2	13	12	2	0.070645	0.060695	0.010462
100532724	NR_037804	NPHP3-ACAD11	NPHP3-ACAD11 readthrough (NMD candidate)	lncRNA	.	48351	.	.	4.88293	6.73821	3.15561	6.46678	1.54738	7.6571	7.97848	5.69074	7.34866	7.97848	7.34866	5.69074	253	162	51	253	162	51	0.474507	0.295857	0.107456
2318	NM_001127487,NM_001458	FLNC	filamin C	protein_coding	NP_001120959.1;NP_001449.3	3756	102565	.	4.843	4.35965	3.90613	4.23816	1.23985	5.48639	5.64366	3.36776	5.3335	5.64366	5.3335	3.36776	48	40	10	48	40	10	0.07631	0.061462	0.018078
374907	NM_198540	B3GNT8	UDP-GlcNAc:betaGal beta-1,3-N-acetylglucosaminyltransferase 8	protein_coding	NP_940942.1	24139	615357	.	4.83191	2.92322	4.83191	2.92322	1	4.27259	4.27259	2	4.27259	4.27259	4.27259	2	18	18	3	18	18	3	0.135381	0.129366	0.017648
254896	NR_046173	LOC254896	uncharacterized LOC254896	lncRNA	.	.	.	.	4.82983	3.35868	5.26756	3.40329	-1.09063	4.74375	4.68158	2.40961	4.80674	4.68158	4.80674	2.40961	24	28	5	24	28	5	0.279093	0.318047	0.054807
348094	NM_182703	ANKDD1A	ankyrin repeat and death domain containing 1A	protein_coding	NP_874362.3	28002	.	.	4.82983	3.35868	8.65617	3.64816	-1.79223	5.08507	4.68158	2.40961	5.52333	4.68158	5.52333	2.40961	24	46	5	24	46	5	0.111253	0.208487	0.021309
400841	NR_145432	LINC01597	long intergenic non-protein coding RNA 1597	lncRNA	.	51594	.	.	4.82983	3.35868	2.1312	2.9046	2.26624	4.04864	4.68158	2.40961	3.50128	4.68158	3.50128	2.40961	24	10	5	24	10	5	0.103852	0.042328	0.023122
729652	NR_135198	LOC729652	uncharacterized LOC729652	lncRNA	.	.	.	.	4.82665	4.2055	2.25281	3.7611	2.1425	4.91131	5.49162	3.22059	4.39232	5.49162	4.39232	3.22059	43	20	9	43	20	9	0.190372	0.086983	0.045001
654	NM_001718	BMP6	bone morphogenetic protein 6	protein_coding	NP_001709.1	1073	112266	.	4.81782	5.20805	5.10953	5.2421	-1.06055	6.50657	6.46431	4.19593	6.54912	6.46431	6.54912	4.19593	88	95	18	88	95	18	0.340096	0.356093	0.076869
648791	NM_001145115	PPP1R3G	protein phosphatase 1 regulatory subunit 3G	protein_coding	NP_001138587.1	14945	.	.	4.71667	6.2547	4.32756	6.2025	1.08991	7.4105	7.47287	5.2351	7.34866	7.47287	7.34866	5.2351	179	162	37	179	162	37	0.629048	0.554977	0.146944
90853	NM_001281987,NM_001281988,NM_144569	SPOCD1	SPOC domain containing 1	protein_coding	NP_001268916.1;NP_001268917.1;NP_653170.3	26338	.	.	4.70914	4.48173	3.17835	4.25441	1.48163	5.44577	5.73674	3.50128	5.16955	5.73674	5.16955	3.50128	51	36	11	51	36	11	0.188507	0.128352	0.045538
284434	NM_001007525,NM_001290355,NM_001347994	NWD1	NACHT and WD repeat domain containing 1	protein_coding	NP_001007526.3;NP_001277284.1;NP_001334923.1	27619	616250	.	4.70694	5.27289	2.51751	4.89348	1.86968	6.03914	6.50738	4.27259	5.60459	6.50738	5.60459	4.27259	91	49	19	91	49	19	0.162509	0.081765	0.037517
140733	NM_001033087,NM_001351661,NM_001351663,NM_001351664,NM_080676	MACROD2	mono-ADP ribosylhydrolase 2	protein_coding	NP_001028259.1;NP_001338590.1;NP_001338592.1;NP_001338593.1;NP_542407.2	16126	611567	.	4.66572	3.24822	2.06456	2.79637	2.25991	3.91193	4.54403	2.32193	3.36776	4.54403	3.36776	2.32193	22	9	4	22	9	4	0.062579	0.024786	0.012689
64596	gene-PSMA6P1	PSMA6P1	proteasome subunit alpha 6 pseudogene 1	pseudogene	.	17460	.	.	4.66085	1.7946	2.5	1.52379	1.86434	2.73459	3.22059	1	2.32193	3.22059	2.32193	1	8	4	1	8	4	1	0.113803	0.057004	0.014723
10391	NM_001190456,NM_001190457,NM_001324014,NM_001324015,NM_006091	CORO2B	coronin 2B	protein_coding	NP_001177385.1;NP_001177386.1;NP_001310943.1;NP_001310944.1;NP_006082.3	2256	605002	.	4.59677	4.59383	3.89412	4.49846	1.18044	5.70316	5.82408	3.62345	5.58475	5.82408	5.58475	3.62345	54	48	12	54	48	12	0.216338	0.185887	0.051599
100507557	NR_038244,NR_038245,NR_038246	LOC100507557	uncharacterized LOC100507557	lncRNA	.	.	.	.	4.58184	2.89687	2.5807	2.59529	1.77542	3.75911	4.19593	2	3.36776	4.19593	3.36776	2	17	9	3	17	9	3	0.058312	0.028924	0.009171
2248	NM_005247	FGF3	fibroblast growth factor 3	protein_coding	NP_005238.1	3681	164950	.	4.46932	5.98286	3.1462	5.76737	1.42055	6.90172	7.15959	4.99953	6.65314	7.15959	6.65314	4.99953	144	102	31	144	102	31	1.36229	0.936768	0.331486
57731	NM_020971,NM_025213	SPTBN4	spectrin beta, non-erythrocytic 4	protein_coding	NP_066022.2;NP_079489.2	14896	606214	.	4.46304	3.80037	5.37286	3.90019	-1.20386	5.16169	5.0296	2.87157	5.29726	5.0296	5.29726	2.87157	31	39	7	31	39	7	0.049854	0.061185	0.041015
143098	NM_001318170,NM_173496,NR_134517,NR_134518	MPP7	membrane palmitoylated protein 7	protein_coding	NP_001305099.1;NP_775767.2	26542	610973	.	4.44707	6.14584	2.02798	5.65001	2.19286	6.72561	7.31582	5.16297	6.18301	7.31582	6.18301	5.16297	160	73	35	160	73	35	0.452108	0.195057	0.107203
100418904	gene-NBEAP6	NBEAP6	neurobeachin pseudogene 6	pseudogene	.	40011	.	.	4.44374	4.79726	2.46554	4.44406	1.80234	5.55113	5.99231	3.84053	5.14244	5.99231	5.14244	3.84053	62	35	14	62	35	14	1.44997	0.799646	0.365767
5328	NM_001145031,NM_001319191,NM_002658	PLAU	plasminogen activator, urokinase	protein_coding	NP_001138503.1;NP_001306120.1;NP_002649.1	9052	191840	.	4.43845	13.8718	2.49761	13.4825	1.77708	14.5678	14.9884	12.8384	14.1589	14.9884	14.1589	12.8384	33635	17794	7305	33635	17794	7305	210.035	107.946	51.4805
92979	NM_138396	MARCHF9	membrane associated ring-CH-type finger 9	protein_coding	NP_612405.2	25139	613336	.	4.41093	5.88024	2.20625	5.44733	1.99928	6.5286	7.04744	4.90636	6.04795	7.04744	6.04795	4.90636	134	66	29	134	66	29	0.657952	0.311978	0.159494
101927157	NR_125879	LOC101927157	uncharacterized LOC101927157	lncRNA	.	.	.	.	4.37952	3.56885	3.05994	3.37064	1.43125	4.52384	4.78987	2.65909	4.27259	4.78987	4.27259	2.65909	26	18	6	26	18	6	0.227322	0.145721	0.058927
90024	NR_033874	FLJ20021	uncharacterized LOC90024	lncRNA	.	.	.	.	4.36477	5.96857	2.60423	5.64791	1.67603	6.74263	7.12544	4.99953	6.38038	7.12544	6.38038	4.99953	141	85	31	141	85	31	2.59838	1.5181	0.628878
2686	NM_001351702,NM_178026	GGT7	gamma-glutamyltransferase 7	protein_coding	NP_001338631.1;NP_821158.2	4259	612342	.	4.34844	4.97774	2.16337	4.55189	2.01003	5.62354	6.14965	4.02915	5.14244	6.14965	5.14244	4.02915	70	35	16	70	35	16	0.383758	0.187859	0.094336
6534	NM_014228	SLC6A7	solute carrier family 6 member 7	protein_coding	NP_055043.2	11054	606205	.	4.3409	4.43561	2.73667	4.16464	1.5862	5.276	5.61927	3.50128	4.9537	5.61927	4.9537	3.50128	47	31	11	47	31	11	0.187127	0.121204	0.048823
50651	NM_001080397	SLC45A1	solute carrier family 45 member 1	protein_coding	NP_001073866.2	17939	605763	.	4.33175	2.86878	3.08112	2.69201	1.4059	3.86139	4.11495	2	3.62345	4.11495	3.62345	2	16	11	3	16	11	3	0.091563	0.059981	0.013088
645431	NR_024334	FUT8-AS1	FUT8 antisense RNA 1	lncRNA	.	44294	.	.	4.33175	2.86878	8.24747	3.17615	-1.90396	4.55583	4.11495	2	5.04395	4.11495	5.04395	2	16	33	3	16	33	3	0.1099	0.226409	0.022324
9289	NM_001145770,NM_001145771,NM_001145772,NM_001145773,NM_001145774,NM_001290142,NM_001290143,NM_001290144,NM_001370428,NM_001370429,NM_001370430,NM_001370431,NM_001370432,NM_001370433,NM_001370434,NM_001370435,NM_001370436,NM_001370437,NM_001370438,NM_001370439,NM_001370440,NM_001370441,NM_001370442,NM_001370451,NM_001370453,NM_001370454,NM_005682,NM_201524,NM_201525	ADGRG1	adhesion G protein-coupled receptor G1	protein_coding	NP_001139242.1;NP_001139243.1;NP_001139244.1;NP_001139245.1;NP_001139246.1;NP_001277071.1;NP_001277072.1;NP_001277073.1;NP_001357357.1;NP_001357358.1;NP_001357359.1;NP_001357360.1;NP_001357361.1;NP_001357362.1;NP_001357363.1;NP_001357364.1;NP_001357365.1;NP_001357366.1;NP_001357367.1;NP_001357368.1;NP_001357369.1;NP_001357370.1;NP_001357371.1;NP_001357380.1;NP_001357382.1;NP_001357383.1;NP_005673…	4512	604110	.	4.32675	4.55926	2.21748	4.15842	1.9512	5.23239	5.73674	3.62345	4.77238	5.73674	4.77238	3.62345	51	27	12	51	27	12	0.167308	0.08639	0.042372
2523	NM_000148,NM_001329877	FUT1	fucosyltransferase 1 (H blood group)	protein_coding	NP_000139.1;NP_001316806.1	4012	211100	.	4.31109	6.31231	3.3102	6.14881	1.30237	7.26066	7.45373	5.34568	7.07259	7.45373	7.07259	5.34568	177	136	40	177	136	40	0.608099	0.452826	0.153813
162968	NM_001207009,NM_198458	ZNF497	zinc finger protein 497	protein_coding	NP_001193938.1;NP_940860.2	23714	.	.	4.31109	6.31231	3.00784	6.08844	1.43329	7.18938	7.45373	5.34568	6.9344	7.45373	6.9344	5.34568	177	123	40	177	123	40	0.743909	0.515253	0.187065
23416	NM_001314030,NM_012284	KCNH3	potassium voltage-gated channel subfamily H member 3	protein_coding	NP_001300959.1;NP_036416.1	6252	604527	.	4.23431	4.76929	3.88481	4.71899	1.08996	5.86019	5.92266	3.84053	5.79838	5.92266	5.79838	3.84053	59	56	14	59	56	14	0.214622	0.196088	0.057404
2550	NM_001319053,NM_001470,NM_021903,NM_021904	GABBR1	gamma-aminobutyric acid type B receptor subunit 1	protein_coding	NP_001305982.1;NP_001461.1;NP_068703.1;NP_068704.2	4070	603540	.	4.23214	4.54656	2.43328	4.21639	1.73927	5.29056	5.70484	3.62345	4.90636	5.70484	4.90636	3.62345	50	30	12	50	30	12	0.16008	0.093299	0.043056
728229	NM_001242313	TMEM191B	transmembrane protein 191B	protein_coding	NP_001229242.1	33600	.	.	4.22593	4.96103	3.18459	4.79241	1.32699	5.90081	6.10842	4.02915	5.70026	6.10842	5.70026	4.02915	68	52	16	68	52	16	0.741536	0.54411	0.190827
83999	NM_001039570,NM_032045	KREMEN1	kringle containing transmembrane protein 1	protein_coding	NP_001034659.2;NP_114434.3	17550	609898	.	4.16611	3.95421	3.36382	3.83308	1.23851	4.95864	5.11534	3.05664	4.80674	5.11534	4.80674	3.05664	33	28	8	33	28	8	0.076205	0.064087	0.019363
100192204	NR_036506	PPIAP30	peptidylprolyl isomerase A pseudogene 30	transcribed_pseudogene	.	44878	.	.	4.16017	1.74833	3.65931	1.69457	1.13687	2.96266	3.05664	1	2.87157	3.05664	2.87157	1	7	6	1	7	6	1	0.162227	0.128833	0.001787
644762	NR_110534	LOC644762	mitochondrial fission factor pseudogene	transcribed_pseudogene	.	.	.	.	4.10816	2.39646	3.44093	2.31036	1.19391	3.49327	3.62345	1.58496	3.36776	3.62345	3.36776	1.58496	11	9	2	11	9	2	0.090654	0.071216	0.020314
100534599	NM_001204890	ISY1-RAB43	ISY1-RAB43 readthrough	protein_coding	NP_001191819.1	42969	.	.	4.10455	8.5826	2.51562	8.26293	1.63163	9.30159	9.66145	7.62422	8.95514	9.66145	8.95514	7.62422	816	497	191	816	497	191	2.35526	1.3949	0.622489
441391	gene-RBMXP2	RBMXP2	RBMX pseudogene 2	pseudogene	.	23284	.	.	4.09762	3.75352	2.77757	3.53243	1.47526	4.61736	4.90636	2.87157	4.34539	4.90636	4.34539	2.87157	28	19	7	28	19	7	0.19879	0.130098	0.056935
80150	NM_001083926,NM_025080	ASRGL1	asparaginase and isoaspartyl peptidase 1	protein_coding	NP_001077395.1;NP_079356.3	16448	609212	.	4.0852	3.94326	5.76816	4.13166	-1.41197	5.33009	5.08705	3.05664	5.58475	5.08705	5.58475	3.05664	32	48	8	32	48	8	0.204829	0.305105	0.055586
221756	NR_033851	SERPINB9P1	serpin family B member 9 pseudogene 1	transcribed_pseudogene	.	28590	.	.	4.06525	4.87681	2.3833	4.55254	1.70572	5.59387	5.99231	3.96896	5.22193	5.99231	5.22193	3.96896	62	37	15	62	37	15	0.723828	0.416526	0.185169
56548	NM_019886	CHST7	carbohydrate sulfotransferase 7	protein_coding	NP_063939.2	13817	300375	.	4.03485	5.47912	2.45095	5.17089	1.64624	6.20702	6.57701	4.5645	5.85784	6.57701	5.85784	4.5645	95	58	23	95	58	23	0.576145	0.343408	0.155113
84866	NM_001144034,NM_001144035,NM_001144036,NM_001144037,NM_001144038,NM_001318755,NM_001318757,NM_032780,NR_134852	TMEM25	transmembrane protein 25	protein_coding	NP_001137506.1;NP_001137507.1;NP_001137508.1;NP_001137509.1;NP_001137510.1;NP_001305684.1;NP_001305686.1;NP_116169.2	25890	613934	.	4.01278	5.59481	2.33784	5.25861	1.71644	6.2844	6.68618	4.68158	5.90676	6.68618	5.90676	4.68158	103	60	25	103	60	25	0.639259	0.373053	0.169812
85027	NM_032947	SMIM3	small integral membrane protein 3	protein_coding	NP_116565.3	30248	608324	.	3.94382	6.97881	2.53994	6.69759	1.55272	7.71452	8.03845	6.05886	7.40365	8.03845	7.40365	6.05886	264	169	65	264	169	65	1.65161	1.02476	0.457779
150538	NR_026830	SATB2-AS1	SATB2 antisense RNA 1	lncRNA	.	26490	.	.	3.91487	2.81743	6	3.02819	-1.53262	4.26586	3.96896	2	4.58496	3.96896	4.58496	2	14	23	3	14	23	3	0.059109	0.096177	0.01496
106481111	gene-RN7SL689P	RN7SL689P	RNA, 7SL, cytoplasmic 689, pseudogene	pseudogene	.	46705	.	.	3.90448	3.5066	2.74319	3.30787	1.42333	4.36216	4.62422	2.65909	4.11495	4.62422	4.11495	2.65909	23	16	6	23	16	6	1.10918	0.769279	0.311351
730183	NM_001256932,NR_144637	LOC730183	uncharacterized LOC730183	protein_coding	NP_001243861.1	.	.	.	3.86553	3.14971	7.06412	3.45548	-1.82746	4.68738	4.27259	2.32193	5.14244	4.27259	5.14244	2.32193	18	35	4	18	35	4	0.447585	0.874583	0.144723
100505915	NR_125434	LOC100505915	uncharacterized LOC100505915	lncRNA	.	.	.	.	3.86553	3.14971	4.93242	3.27675	-1.276	4.44493	4.27259	2.32193	4.62422	4.27259	4.62422	2.32193	18	24	4	18	24	4	0.100033	0.129074	0.02092
101927100	NR_109874,NR_109875	LOC101927100	uncharacterized LOC101927100	lncRNA	.	.	.	.	3.86553	3.14971	3.13189	3.03573	1.23425	4.11798	4.27259	2.32193	3.96896	4.27259	3.96896	2.32193	18	15	4	18	15	4	0.315414	0.253391	0.07077
1307	NM_001856	COL16A1	collagen type XVI alpha 1 chain	protein_coding	NP_001847.3	2193	120326	.	3.81917	5.07125	3.87374	5.07971	-1.01429	6.13941	6.12918	4.19593	6.14965	6.12918	6.14965	4.19593	69	71	18	69	71	18	0.184442	0.184001	0.052187
2650	NM_001097633,NM_001097634,NM_001097635,NM_001097636,NM_001490	GCNT1	glucosaminyl (N-acetyl) transferase 1	protein_coding	NP_001091102.1;NP_001091103.1;NP_001091104.1;NP_001091105.1;NP_001481.2	4203	600391	.	3.81917	5.07125	2.03637	4.6809	1.87548	5.6574	6.12918	4.19593	5.22193	6.12918	5.22193	4.19593	69	37	18	69	37	18	0.178509	0.088095	0.047851
163071	NM_001331097,NM_001331098,NM_001369811,NM_001369812,NM_153608	ZNF114	zinc finger protein 114	protein_coding	NP_001318026.1;NP_001318027.1;NP_001356740.1;NP_001356741.1;NP_705836.1	12894	603996	.	3.81779	4.90116	3.4087	4.83348	1.12001	5.87957	5.96189	4.02915	5.79838	5.96189	5.79838	4.02915	61	56	16	61	56	16	0.356837	0.315106	0.099094
716	NM_001346850,NM_001734,NM_201442	C1S	complement C1s	protein_coding	NP_001333779.1;NP_001725.1;NP_958850.1	1247	120580	.	3.81499	4.70833	2.46554	4.44406	1.54732	5.44823	5.77221	3.84053	5.14244	5.77221	5.14244	3.84053	52	35	14	52	35	14	0.271362	0.177292	0.079467
4099	NM_001199216,NM_002361,NM_080600	MAG	myelin associated glycoprotein	protein_coding	NP_001186145.1;NP_002352.1;NP_542167.1	6783	159460	.	3.77457	2.35571	3.10723	2.25932	1.21477	3.358	3.50128	1.58496	3.22059	3.50128	3.22059	1.58496	10	8	2	10	8	2	0.059113	0.045951	0.011303
94027	NM_033142	CGB7	chorionic gonadotropin subunit beta 7	protein_coding	NP_149133.1	16451	608826	.	3.77457	2.35571	2.10545	2.05294	1.79276	3.05126	3.50128	1.58496	2.65909	3.50128	2.65909	1.58496	10	5	2	10	5	2	0.15733	0.074893	0.028093
407050	NR_029510,rna-MIR93,rna-MIR93-2	MIR93	microRNA 93	miRNA	.	31645	612984	.	3.77457	2.35571	3.77457	2.35571	1	3.50128	3.50128	1.58496	3.50128	3.50128	3.50128	1.58496	10	10	2	10	10	2	1.46549	1.31322	0.259564
441307	NR_033963	HRAT92	heart tissue-associated transcript 92	lncRNA	.	.	.	.	3.75931	5.55528	4.662	5.6846	-1.24012	6.7455	6.59205	4.68158	6.90253	6.59205	6.90253	4.68158	96	121	25	96	121	25	0.397211	0.488255	0.116465
79586	NM_001195731,NM_024536	CHPF	chondroitin polymerizing factor	protein_coding	NP_001182660.1;NP_078812.3	24291	610405	.	3.73296	11.0411	4.56119	11.173	-1.22187	12.1758	12.0321	10.1318	12.3212	12.0321	12.3212	10.1318	4269	5057	1111	4269	5057	1111	20.7574	23.9994	6.15256
358	NM_001329872,NM_198098	AQP1	aquaporin 1 (Colton blood group)	protein_coding	NP_001316801.1;NP_932766.1	633	107776	.	3.71537	4.88501	8.83832	5.37595	-2.37886	6.51788	5.92266	4.02915	7.17293	5.92266	7.17293	4.02915	59	145	16	59	145	16	0.291938	0.703322	0.085401
693159	NR_030300,rna-MIR574,rna-MIR574-2	MIR574	microRNA 574	miRNA	.	32830	615469	.	3.65931	1.69457	4.16017	1.74833	-1.13687	2.96266	2.87157	1	3.05664	2.87157	3.05664	1	6	7	1	6	7	1	0.608835	0.781833	0.066512
100302150	NR_031566,rna-MIR1296,rna-MIR1296-2	MIR1296	microRNA 1296	miRNA	.	35249	.	.	3.65931	1.69457	4.16017	1.74833	-1.13687	2.96266	2.87157	1	3.05664	2.87157	3.05664	1	6	7	1	6	7	1	0.578128	0.704521	0.016016
645426	NM_001207052	TMEM191C	transmembrane protein 191C	protein_coding	NP_001193981.1	33601	.	.	3.6178	4.80786	3.78886	4.83529	-1.04728	5.85731	5.82408	3.96896	5.89073	5.82408	5.89073	3.96896	54	59	15	54	59	15	0.595797	0.64082	0.188694
26301	NM_001282629,NM_001282632,NM_001288572,NM_001288573,NM_021996	GBGT1	globoside alpha-1,3-N-acetylgalactosaminyltransferase 1 (FORS blood group)	protein_coding	NP_001269558.1;NP_001269561.1;NP_001275501.1;NP_001275502.1;NP_068836.2	20460	606074	.	3.60429	3.87259	2.08249	3.54654	1.73076	4.49326	4.90636	3.05664	4.11495	4.90636	4.11495	3.05664	28	16	8	28	16	8	0.203954	0.108152	0.05966
149478	NM_001136537	BTBD19	BTB domain containing 19	protein_coding	NP_001130009.1	27145	.	.	3.55393	4.79724	2.04283	4.45454	1.73971	5.38416	5.79838	3.96896	4.99953	5.79838	4.99953	3.96896	53	32	15	53	32	15	0.484907	0.282183	0.157058
5118	NM_002593	PCOLCE	procollagen C-endopeptidase enhancer	protein_coding	NP_002584.2	8738	600270	.	3.55213	4.8582	2.16337	4.55189	1.64194	5.48849	5.85784	4.02915	5.14244	5.85784	5.14244	4.02915	56	35	16	56	35	16	0.533707	0.320018	0.173335
389791	NR_024425	PTGES2-AS1	PTGES2 antisense RNA 1 (head to head)	lncRNA	.	48711	.	.	3.55213	4.8582	2.93956	4.74361	1.20839	5.71967	5.85784	4.02915	5.58475	5.85784	5.58475	4.02915	56	48	16	56	48	16	0.38708	0.318055	0.125474
115308161	NR_163974	LOC115308161	uncharacterized LOC115308161	lncRNA	.	.	.	.	3.50644	3.66654	2.04653	3.34855	1.71336	4.27556	4.68158	2.87157	3.90475	4.68158	3.90475	2.87157	24	14	7	24	14	7	0.255496	0.137877	0.081871
79661	NM_001256552,NM_001352519,NM_001352520,NM_024608,NR_046311	NEIL1	nei like DNA glycosylase 1	protein_coding	NP_001243481.1;NP_001339448.1;NP_001339449.1;NP_078884.2	18448	608844	.	3.50439	5.95157	2.06719	5.61479	1.69524	6.53267	6.9245	5.11534	6.16301	6.9245	6.16301	5.11534	122	72	34	122	72	34	0.479573	0.326911	0.301828
644029	gene-RPL7AP62	RPL7AP62	ribosomal protein L7a pseudogene 62	pseudogene	.	36890	.	.	3.504	4.02471	2.75296	3.88297	1.27281	4.85247	5.0296	3.22059	4.68158	5.0296	4.68158	3.22059	31	25	9	31	25	9	0.515171	0.39851	0.162617
145864	NM_001307952,NM_178232	HAPLN3	hyaluronan and proteoglycan link protein 3	protein_coding	NP_001294881.1;NP_839946.1	21446	.	.	3.48405	3.85323	2.64412	3.692	1.31766	4.65417	4.85741	3.05664	4.45943	4.85741	4.45943	3.05664	27	21	8	27	21	8	0.192228	0.141353	0.062152
79864	NM_001363087,NM_001363088,NM_001363089,NM_024806,NM_199124	JHY	junctional cadherin complex regulator	protein_coding	NP_001350016.1;NP_001350017.1;NP_001350018.1;NP_079082.2;NP_954575.1	26288	617594	.	3.48302	3.44355	2.74319	3.30787	1.26969	4.28373	4.45943	2.65909	4.11495	4.45943	4.11495	2.65909	21	16	6	21	16	6	0.101061	0.063238	0.0452
442263	gene-LOC442263	LOC442263	protein tyrosine phosphatase non-receptor type 11 pseudogene	pseudogene	.	.	.	.	3.48302	3.44355	4.43105	3.57513	-1.27219	4.62983	4.45943	2.65909	4.80674	4.45943	4.80674	2.65909	21	28	6	21	28	6	0.21632	0.280526	0.066793
642648	NR_148973	LOC642648	uncharacterized LOC642648	lncRNA	.	.	.	.	3.48302	3.44355	3.48302	3.44355	1	4.45943	4.45943	2.65909	4.45943	4.45943	4.45943	2.65909	21	21	6	21	21	6	0.081417	0.079775	0.025758
645094	gene-MYL12BP1	MYL12BP1	myosin light chain 12B pseudogene 1	pseudogene	.	51649	.	.	3.48302	3.44355	2.21269	3.18081	1.57411	4.11918	4.45943	2.65909	3.8049	4.45943	3.8049	2.65909	21	13	6	21	13	6	0.375499	0.220998	0.123561
100527950	NR_037633,NR_037634,NR_037635,NR_037636,NR_037637	GJA9-MYCBP	GJA9-MYCBP readthrough	lncRNA	.	.	.	.	3.47261	5.44873	3.90481	5.52007	-1.12446	6.50431	6.42025	4.62422	6.58948	6.42025	6.58948	4.62422	85	98	24	85	98	24	0.487141	0.535426	0.076977
2520	NM_000805	GAST	gastrin	protein_coding	NP_000796.1	4164	137250	.	3.4654	3.09105	8.06444	3.51909	-2.32713	4.68477	4.11495	2.32193	5.3335	4.11495	5.3335	2.32193	16	40	4	16	40	4	0.503512	1.20328	0.118655
9715	NM_001031690,NM_001278297,NM_001371248,NM_001371249,NM_001371250,NM_001371251,NM_001371252,NM_001371253,NM_014690	FAM131B	family with sequence similarity 131 member B	protein_coding	NP_001026860.2;NP_001265226.1;NP_001358177.1;NP_001358178.1;NP_001358179.1;NP_001358180.1;NP_001358181.1;NP_001358182.1;NP_055505.3	22202	.	.	3.44934	3.17971	3.95235	3.25327	-1.14583	4.293	4.19593	2.40961	4.39232	4.19593	4.39232	2.40961	17	20	5	17	20	5	0.051735	0.061212	0.016038
100129781	NR_132983,NR_132984	MIR193BHG	MIR193B host gene	lncRNA	.	51945	.	.	3.44934	3.17971	11.1666	3.76754	-3.23732	4.97162	4.19593	2.40961	5.89073	4.19593	5.89073	2.40961	17	59	5	17	59	5	0.29557	1.09404	0.098033
3425	NM_000203,NM_001363576,NR_110313	IDUA	alpha-L-iduronidase	protein_coding	NP_000194.2;NP_001350505.1	5391	252800	.	3.44461	6.13742	2.20093	5.8512	1.56507	6.76327	7.09409	5.30975	6.44787	7.09409	6.44787	5.30975	138	89	39	138	89	39	0.909288	0.568691	0.289309
7533	NM_003405	YWHAH	tyrosine 3-monooxygenase/tryptophan 5-monooxygenase activation protein eta	protein_coding	NP_003396.1	12853	113508	.	3.44122	12.5965	3.41897	12.5921	1.00651	13.5147	13.5194	11.7365	13.5101	13.5194	13.5101	11.7365	12003	11389	3401	12003	11389	3401	100.368	92.536	32.1148
57523	NM_025081	NYNRIN	NYN domain and retroviral integrase containing	protein_coding	NP_079357.2	20165	.	.	3.44093	2.31036	5.21982	2.50812	-1.51698	3.65603	3.36776	1.58496	3.96896	3.36776	3.96896	1.58496	9	15	2	9	15	2	0.016444	0.027583	0.004332
100420557	gene-NSRP1P1	NSRP1P1	nuclear speckle splicing regulatory protein 1 pseudogene 1	pseudogene	.	38087	.	.	3.44093	2.31036	3.10723	2.25932	1.10739	3.29336	3.36776	1.58496	3.22059	3.36776	3.22059	1.58496	9	8	2	9	8	2	0.061236	0.059208	0.011938
1847	NM_004419	DUSP5	dual specificity phosphatase 5	protein_coding	NP_004410.3	3071	603069	.	3.43126	4.64554	4.39732	4.79119	-1.28155	5.79545	5.61927	3.84053	5.97716	5.61927	5.97716	3.84053	47	63	14	47	63	14	0.272858	0.35959	0.089297
5228	NM_001207012,NM_001293643,NM_002632	PGF	placental growth factor	protein_coding	NP_001193941.1;NP_001280572.1;NP_002623.2	8893	601121	.	3.42562	8.63666	2.81365	8.50759	1.2175	9.42737	9.5704	7.79403	9.28647	9.5704	9.28647	7.79403	770	623	214	770	623	214	6.03137	4.71735	1.87271
140685	NM_001369741,NM_025224	ZBTB46	zinc finger and BTB domain containing 46	protein_coding	NP_001356670.1;NP_079500.2	16094	614639	.	3.42401	6.41142	3.90281	6.49313	-1.13984	7.45426	7.36044	5.58475	7.54927	7.36044	7.54927	5.58475	165	188	47	165	188	47	0.4599	0.508384	0.147736
2980	NM_033553	GUCA2A	guanylate cyclase activator 2A	protein_coding	NP_291031.2	4682	139392	.	3.37652	4.52958	2.47576	4.34104	1.36383	5.26303	5.49162	3.73608	5.04395	5.49162	5.04395	3.73608	43	33	13	43	33	13	1.03303	0.782675	0.359258
10023	NM_005479	FRAT1	FRAT regulator of WNT signaling pathway 1	protein_coding	NP_005470.2	3944	602503	.	3.36978	3.64401	4.9177	3.85289	-1.45935	4.88929	4.62422	2.87157	5.16955	4.62422	5.16955	2.87157	23	36	7	23	36	7	0.126284	0.191356	0.037511
220004	NM_001170753,NM_145017	PPP1R32	protein phosphatase 1 regulatory subunit 32	protein_coding	NP_001164224.1;NP_659454.2	28869	.	.	3.35014	4.63125	2.93124	4.55064	1.14291	5.48755	5.58475	3.84053	5.39204	5.58475	5.39204	3.84053	46	42	14	46	42	14	0.43865	0.388581	0.14267
100287036	NM_001242885	LOC100287036	uncharacterized LOC100287036	protein_coding	NP_001229814.1	.	.	.	3.35014	4.63125	2.02353	4.31915	1.65559	5.2084	5.58475	3.84053	4.85741	5.58475	4.85741	3.84053	46	29	14	46	29	14	0.461546	0.284956	0.155554
5919	NM_002889	RARRES2	retinoic acid receptor responder 2	protein_coding	NP_002880.1	9868	601973	.	3.32605	4.40588	2.27093	4.17337	1.46462	5.07454	5.35727	3.62345	4.80674	5.35727	4.80674	3.62345	39	28	12	39	28	12	0.826458	0.577659	0.272473
100131176	NR_034012,NR_034013,NR_109857	WDR86-AS1	WDR86 antisense RNA 1	lncRNA	.	41186	.	.	3.3247	3.82634	2.08249	3.54654	1.5965	4.4396	4.78987	3.05664	4.11495	4.78987	4.11495	3.05664	26	16	8	26	16	8	0.430392	0.260213	0.145911
100529145	NR_037709	TEN1-CDK3	TEN1-CDK3 readthrough (NMD candidate)	lncRNA	.	44420	.	.	3.31486	7.88633	5.92282	8.25309	-1.78675	9.2072	8.79804	7.0691	9.63538	8.79804	9.63538	7.0691	450	791	128	450	791	128	1.97865	3.37585	0.630972
84206	NM_032246	MEX3B	mex-3 RNA binding family member B	protein_coding	NP_115622.2	25297	611008	.	3.28032	4.61863	3.62939	4.67889	-1.10641	5.62684	5.55437	3.84053	5.70026	5.55437	5.70026	3.84053	45	52	14	45	52	14	0.193171	0.217196	0.066499
10505	NM_001271661,NM_001271662,NM_004263,NR_073398,NR_073399	SEMA4F	ssemaphorin 4F	protein_coding	NP_001258590.1;NP_001258591.1;NP_004254.2	10734	603706	.	3.27556	7.69886	2.45993	7.51171	1.33157	8.39305	8.60216	6.89041	8.18903	8.60216	8.18903	6.89041	391	301	114	391	301	114	0.941174	0.720437	0.317386
8418	NR_002174,NR_027626	CMAHP	cytidine monophospho-N-acetylneuraminic acid hydroxylase, pseudogene	transcribed_pseudogene	.	2098	603209	.	3.26532	3.05866	5.99778	3.37523	-1.83681	4.44617	4.02915	2.32193	4.90636	4.02915	4.90636	2.32193	15	30	4	15	30	4	0.085058	0.201784	0.024147
100506394	NR_044993	GAS6-DT	GAS6 divergent transcript	lncRNA	.	43694	.	.	3.26532	3.05866	2.79523	2.97232	1.16818	3.91542	4.02915	2.32193	3.8049	4.02915	3.8049	2.32193	15	13	4	15	13	4	0.113023	0.095096	0.03288
3767	NM_000525,NM_001166290	KCNJ11	potassium inwardly rectifying channel subfamily J member 11	protein_coding	NP_000516.3;NP_001159762.1	6257	600937	.	3.26107	3.14887	5.26756	3.40329	-1.61529	4.44742	4.11495	2.40961	4.80674	4.11495	4.80674	2.40961	16	28	5	16	28	5	0.065901	0.113082	0.024232
4146	NM_002379	MATN1	matrilin 1	protein_coding	NP_002370.1	6907	115437	.	3.26107	3.14887	3.95235	3.25327	-1.21198	4.25137	4.11495	2.40961	4.39232	4.11495	4.39232	2.40961	16	20	5	16	20	5	0.06061	0.072439	0.018902
80307	NR_119376	FER1L4	fer-1 like family member 4 (pseudogene)	transcribed_pseudogene	.	15801	.	.	3.26107	3.14887	8.46793	3.63767	-2.59667	4.75371	4.11495	2.40961	5.49162	4.11495	5.49162	2.40961	16	45	5	16	45	5	0.03356	0.095017	0.011463
116447	NM_001258446,NM_001258447,NM_052963	TOP1MT	DNA topoisomerase I mitochondrial	protein_coding	NP_001245375.1;NP_001245376.1;NP_443195.1	29787	606387	.	3.23857	11.8603	3.87082	11.9794	-1.19523	12.8662	12.7382	11.0428	12.9955	12.7382	12.9955	11.0428	7018	7987	2080	7018	7987	2080	52.911	58.5054	17.7034
503693	NR_024061	LOH12CR2	loss of heterozygosity, 12, chromosomal region 2	lncRNA	.	26524	.	.	3.22499	5.04705	2.17264	4.79979	1.48437	5.66981	5.96189	4.27259	5.39204	5.96189	5.39204	4.27259	61	42	19	61	42	19	0.578954	0.38102	0.197149
126549	NM_001278443,NM_001278444,NM_001278445,NM_152363,NR_103530	ANKLE1	ankyrin repeat and LEM domain containing 1	protein_coding	NP_001265372.2;NP_001265373.2;NP_001265374.2;NP_689576.6	26812	.	.	3.18757	3.61227	2.36753	3.43749	1.34637	4.32417	4.54403	2.87157	4.11495	4.54403	4.11495	2.87157	22	16	7	22	16	7	0.10758	0.073844	0.037974
161253	NM_173527	REM2	RRAD and GEM like GTPase 2	protein_coding	NP_775798.2	20248	616955	.	3.18757	3.61227	2.77757	3.53243	1.14761	4.4436	4.54403	2.87157	4.34539	4.54403	4.34539	2.87157	22	19	7	22	19	7	0.172518	0.143521	0.055074
100130357	NR_134859,NR_160971	LOC100130357	uncharacterized LOC100130357	lncRNA	.	.	.	.	3.18757	3.61227	4.50767	3.80579	-1.41414	4.78747	4.54403	2.87157	5.04395	4.54403	5.04395	2.87157	22	33	7	22	33	7	0.128061	0.189303	0.045678
100506495	NR_103553,NR_103554	LIFR-AS1	LIFR antisense RNA 1	lncRNA	.	43600	.	.	3.17835	4.25441	2.41346	4.08771	1.31693	4.967	5.16955	3.50128	4.77238	5.16955	4.77238	3.50128	34	27	11	34	27	11	0.130641	0.098183	0.045462
84632	NM_001001936,NM_001287824,NM_001351064,NM_001351065,NM_001351066,NM_001351067,NM_001351068,NM_001351069,NM_001351070,NM_001351071,NM_001351072,NM_001351073,NM_001351074,NM_001351075,NM_001351076,NM_001351077,NM_001351078,NM_001351079,NM_001351080,NM_032550	AFAP1L2	actin filament associated protein 1 like 2	protein_coding	NP_001001936.1;NP_001274753.1;NP_001337993.1;NP_001337994.1;NP_001337995.1;NP_001337996.1;NP_001337997.1;NP_001337998.1;NP_001337999.1;NP_001338000.1;NP_001338001.1;NP_001338002.1;NP_001338003.1;NP_001338004.1;NP_001338005.1;NP_001338006.1;NP_001338007.1;NP_001338008.1;NP_001338009.1;NP_115939.1	25901	612420	.	3.17325	5.03717	3.81092	5.14799	-1.20095	6.06921	5.93856	4.27259	6.20273	5.93856	6.20273	4.27259	60	74	19	60	74	19	0.201166	0.239742	0.069047
10829	gene-NPM1P18	NPM1P18	nucleophosmin 1 pseudogene 18	pseudogene	.	7920	.	.	3.15818	1.63067	2.5	1.52379	1.26327	2.4848	2.65909	1	2.32193	2.65909	2.32193	1	5	4	1	5	4	1	0.063023	0.04187	0.003789
653427	NM_001126334	FOXD4L5	forkhead box D4 like 5	protein_coding	NP_001119806.1	18522	.	.	3.15818	1.63067	2.5	1.52379	1.26327	2.4848	2.65909	1	2.32193	2.65909	2.32193	1	5	4	1	5	4	1	0.023502	0.015156	0.004239
728732	gene-HNRNPA1P53	HNRNPA1P53	heterogeneous nuclear ribonucleoprotein A1 pseudogene 53	pseudogene	.	48783	.	.	3.15818	1.63067	2	1.41421	1.57909	2.30612	2.65909	1	2	2.65909	2	1	5	3	1	5	3	1	0.048765	0.021609	0.008584
729842	gene-RPS2P50	RPS2P50	ribosomal protein S2 pseudogene 50	pseudogene	.	36034	.	.	3.15818	1.63067	2	1.41421	1.57909	2.30612	2.65909	1	2	2.65909	2	1	5	3	1	5	3	1	0.075829	0.041073	0.009928
100420689	gene-CASC4P1	CASC4P1	cancer susceptibility 4 pseudogene 1	pseudogene	.	39251	.	.	3.15818	1.63067	4.66085	1.7946	-1.4758	2.92641	2.65909	1	3.22059	2.65909	3.22059	1	5	8	1	5	8	1	0.015325	0.026241	0.00087
100500880	NR_037435,rna-MIR3662	MIR3662	microRNA 3662	miRNA	.	38983	.	.	3.15818	1.63067	4.66085	1.7946	-1.4758	2.92641	2.65909	1	3.22059	2.65909	3.22059	1	5	8	1	5	8	1	0.593989	0.992454	0.124085
596	NM_000633,NM_000657	BCL2	BCL2 apoptosis regulator	protein_coding	NP_000624.2;NP_000648.2	990	151430	.	3.14069	4.59246	2.81468	4.52587	1.11583	5.41198	5.49162	3.84053	5.3335	5.49162	5.3335	3.84053	43	40	14	43	40	14	0.09685	0.282318	0.06297
283120	NR_002196,NR_131223,NR_131224	H19	H19 imprinted maternally expressed transcript	lncRNA	.	4713	103280	.	3.13848	5.03042	3.70742	5.13148	-1.18128	6.04164	5.92266	4.27259	6.16301	5.92266	6.16301	4.27259	59	72	19	59	72	19	0.367375	0.433803	0.128435
55062	NM_001320772,NM_017983,NR_135470,NR_135471	WIPI1	WD repeat domain, phosphoinositide interacting 1	protein_coding	NP_001307701.1;NP_060453.3	25471	609224	.	3.12441	6.44182	2.59404	6.32256	1.20446	7.18038	7.31582	5.67224	7.04744	7.31582	7.04744	5.67224	160	134	50	160	134	50	1.22324	0.995474	0.432726
111089941	NM_001355008	MMP24-AS1-EDEM2	MMP24-AS1-EDEM2 readthrough	protein_coding	NP_001341937.1	.	.	.	3.12263	5.66854	3.72297	5.77728	-1.19226	6.67476	6.54912	4.90636	6.80281	6.54912	6.80281	4.90636	93	113	29	93	113	29	0.575965	0.678723	0.199421
619373	NM_001100916	MBOAT4	membrane bound O-acyltransferase domain containing 4	protein_coding	NP_001094386.1	32311	611940	.	3.10723	2.25932	2.10545	2.05294	1.4758	2.92641	3.22059	1.58496	2.65909	3.22059	2.65909	1.58496	8	5	2	8	5	2	0.069401	0.034632	0.010058
693174	NR_030318,rna-MIR589,rna-MIR589-2	MIR589	microRNA 589	miRNA	.	32845	.	.	3.10723	2.25932	4.44171	2.43342	-1.42948	3.46877	3.22059	1.58496	3.73608	3.22059	3.73608	1.58496	8	12	2	8	12	2	0.903848	1.35889	0.028835
100287275	gene-PCOTHP1	PCOTHP1	Pro-X-Gly collagen triple helix like repeat containing pseudogene 1	pseudogene	.	39840	.	.	3.10723	2.25932	3.10723	2.25932	1	3.22059	3.22059	1.58496	3.22059	3.22059	3.22059	1.58496	8	8	2	8	8	2	0.166754	0.175698	0.049066
80757	NM_001331238,NM_025268	TMEM121	transmembrane protein 121	protein_coding	NP_001318167.1;NP_079544.1	20511	.	.	3.08802	5.99351	2.21189	5.77944	1.3961	6.61671	6.86179	5.2351	6.38038	6.86179	6.38038	5.2351	116	85	37	116	85	37	0.933985	0.660408	0.32907
116535	NM_001098515,NM_145015	MRGPRF	MAS related GPR family member F	protein_coding	NP_001091985.1;NP_659452.3	24828	607233	.	3.08493	6.25164	4.98453	6.54862	-1.61577	7.45493	7.11685	5.49162	7.80907	7.11685	7.80907	5.49162	140	229	44	140	229	44	0.955863	1.42324	0.313318
29933	NM_001278694,NM_001278695,NM_001278696,NM_013345	GPR132	G protein-coupled receptor 132	protein_coding	NP_001265623.1;NP_001265624.1;NP_001265625.1;NP_037477.1	17482	606167	.	3.08258	4.36055	2.21748	4.15842	1.39013	5.00435	5.24759	3.62345	4.77238	5.24759	4.77238	3.62345	36	27	12	36	27	12	0.138469	0.102302	0.05007
100506175	NR_111906	LOC100506175	uncharacterized LOC100506175	lncRNA	.	.	.	.	3.08112	2.69201	2.33042	2.53795	1.32213	3.41609	3.62345	2	3.22059	3.62345	3.22059	2	11	8	3	11	8	3	0.242684	0.15831	0.075959
132989	NM_001369888,NM_001369889,NM_144645	C4orf36	chromosome 4 open reading frame 36	protein_coding	NP_001356817.1;NP_001356818.1;NP_653246.2	28386	.	.	3.07279	3.11587	2.94723	3.09251	1.0426	3.99895	4.02915	2.40961	3.96896	4.02915	3.96896	2.40961	15	15	5	15	15	5	0.17062	0.195487	0.05528
1510	NM_001317331,NM_001910,NM_148964	CTSE	cathepsin E	protein_coding	NP_001304260.1;NP_001901.1;NP_683865.1	2530	116890	.	3.067	5.37215	2.9055	5.33846	1.05558	6.20191	6.24105	4.62422	6.16301	6.24105	6.16301	4.62422	75	72	24	75	72	24	0.49578	0.46499	0.173115
9394	NM_004807	HS6ST1	heparan sulfate 6-O-sulfotransferase 1	protein_coding	NP_004798.3	5201	604846	.	3.01502	10.56	3.58198	10.6746	-1.18804	11.5096	11.386	9.79383	11.6346	11.386	11.6346	9.79383	2742	3125	879	2742	3125	879	9.50485	10.528	3.44154
441046	NR_003675	GUSBP5	GUSB pseudogene 5	transcribed_pseudogene	.	42319	.	.	3.00603	3.57849	3.36978	3.64401	-1.12101	4.54108	4.45943	2.87157	4.62422	4.45943	4.62422	2.87157	21	24	7	21	24	7	0.154158	0.165372	0.051693
8835	NM_001270467,NM_001270468,NM_001270469,NM_001270470,NM_001270471,NM_003877	SOCS2	suppressor of cytokine signaling 2	protein_coding	NP_001257396.1;NP_001257397.1;NP_001257398.1;NP_001257399.1;NP_001257400.1;NP_003868.1	19382	605117	.	2.97622	7.16392	2.38165	7.01836	1.24965	7.83132	7.99373	6.42025	7.6722	7.99373	7.6722	6.42025	256	206	82	256	206	82	1.43759	1.10661	0.470377
388605	gene-HS6ST1P1	HS6ST1P1	heparan sulfate 6-O-sulfotransferase 1 pseudogene 1	pseudogene	.	31835	.	.	2.95421	7.07178	3.33476	7.14963	-1.12882	7.98313	7.8962	6.33343	8.07101	7.8962	8.07101	6.33343	239	275	77	239	275	77	0.840452	0.939246	0.305152
340037	NR_038915,NR_038916	PRR7-AS1	PRR7 antisense RNA 1	lncRNA	.	27961	.	.	2.94884	4.99209	2.27614	4.82958	1.29554	5.64287	5.83274	4.27259	5.45918	5.83274	5.45918	4.27259	55	44	19	55	44	19	0.537334	0.388178	0.192784
100419620	gene-LOC100419620	LOC100419620	RAN binding protein 1 pseudogene	pseudogene	.	.	.	.	2.94723	3.09251	2.94723	3.09251	1	3.96896	3.96896	2.40961	3.96896	3.96896	3.96896	2.40961	14	15	5	14	15	5	0.237446	0.256866	0.081764
23138	NM_015111	N4BP3	NEDD4 binding protein 3	protein_coding	NP_055926.1	29852	.	.	2.92681	7.00447	3.08163	7.03769	-1.0529	7.85893	7.82184	6.27251	7.8962	7.82184	7.8962	6.27251	226	245	74	226	245	74	0.550635	0.582181	0.203881
102725191	NR_136261,NR_136262,NR_136263	LOC102725191	uncharacterized LOC102725191	lncRNA	.	.	.	.	2.92026	4.32801	2.21748	4.15842	1.31693	4.967	5.16955	3.62345	4.77238	5.16955	4.77238	3.62345	34	27	12	34	27	12	0.909595	0.433143	0.221824
100505483	NR_038926	PRKAG2-AS1	PRKAG2 antisense RNA 1	lncRNA	.	40468	.	.	2.90157	3.34026	6.80649	3.79845	-2.3458	4.77149	4.19593	2.65909	5.426	4.19593	5.426	2.65909	17	43	6	17	43	6	0.304652	0.76302	0.109114
55240	NM_001008410,NM_018234,NM_138637,NM_182915	STEAP3	STEAP3 metalloreductase	protein_coding	NP_001008410.1;NP_060704.2;NP_619543.2;NP_878919.2	24592	609671	.	2.88909	11.004	3.55368	11.1425	-1.23003	11.9443	11.7959	10.2653	12.0946	11.7959	12.0946	10.2653	3625	4268	1216	3625	4268	1216	13.6921	15.3251	5.1348
100499489	NR_036533	LOC100499489	uncharacterized LOC100499489	lncRNA	.	.	.	.	2.87943	4.97736	3.4837	5.09396	-1.20986	5.9342	5.79838	4.27259	6.07321	5.79838	6.07321	4.27259	53	67	19	53	67	19	0.306616	0.378233	0.120064
101927974	NR_144536,NR_144537,NR_144539,NR_144540	LOC101927974	uncharacterized LOC101927974	lncRNA	.	.	.	.	2.85121	6.45727	2.04985	6.24188	1.39094	7.01507	7.25714	5.74556	6.78108	7.25714	6.78108	5.74556	154	111	53	154	111	53	2.68147	1.93534	1.04734
170487	NM_001024675	ACTL10	actin like 10	protein_coding	NP_001019846.1	16127	.	.	2.84849	7.92181	2.52032	7.84112	1.13021	8.62407	8.71282	7.20262	8.53623	8.71282	8.53623	7.20262	425	377	142	425	377	142	3.92328	3.38447	1.47423
734	NM_001126111,NM_004337	OSGIN2	oxidative stress induced growth inhibitor family member 2	protein_coding	NP_001119583.1;NP_004328.1	1355	604598	.	2.84731	11.8749	2.59537	11.812	1.09707	12.5866	12.6537	11.1441	12.52	12.6537	12.52	11.1441	6622	5737	2227	6622	5737	2227	22.9612	19.3221	8.71753
79929	NM_024871	MAP6D1	MAP6 domain containing 1	protein_coding	NP_079147.1	25753	610593	.	2.84063	7.46079	3.02416	7.50152	-1.06461	8.29685	8.25181	6.7456	8.34214	8.25181	8.34214	6.7456	307	333	103	307	333	103	2.13281	2.24832	0.804926
100529097	NM_001199973,NM_001199974	RPL36A-HNRNPH2	RPL36A-HNRNPH2 readthrough	protein_coding	NP_001186902.2;NP_001186903.2	48349	.	.	2.84033	7.23712	13.0627	8.16918	-4.599	9.06329	8.02922	6.52316	10.2305	8.02922	10.2305	6.52316	262	1193	88	262	1193	88	1.53674	6.79669	0.569193
100128822	NR_027387	LINC01003	long intergenic non-protein coding RNA 1003	lncRNA	.	48957	.	.	2.83358	7.59039	2.29772	7.45215	1.23322	8.22619	8.3788	6.87617	8.07637	8.3788	8.07637	6.87617	336	276	113	336	276	113	3.45042	2.7592	1.30276
285591	gene-LOC285591	LOC285591	inorganic pyrophosphatase 1 pseudogene	pseudogene	.	.	.	.	2.83093	2.64623	3.91487	2.81743	-1.38289	3.72779	3.50128	2	3.96896	3.50128	3.96896	2	10	15	3	10	15	3	0.11419	0.164966	0.036011
117144	NM_053054	CATSPER1	cation channel sperm associated 1	protein_coding	NP_444282.3	17116	606389	.	2.82977	6.3786	2.36575	6.26266	1.19614	7.04255	7.17293	5.67224	6.91454	7.17293	6.91454	5.67224	146	122	50	146	122	50	0.823364	0.670444	0.320088
56114	NM_018912,NM_031993	PCDHGA1	protocadherin gamma subfamily A, 1	protein_coding	NP_061735.1;NP_114382.1	8696	606288	.	2.82501	4.18387	3.29585	4.27591	-1.16667	5.10952	4.99953	3.50128	5.22193	4.99953	5.22193	3.50128	30	37	11	30	37	11	0.177269	0.211016	0.072523
284266	NM_213602	SIGLEC15	sialic acid binding Ig like lectin 15	protein_coding	NP_998767.1	27596	618105	.	2.82198	6.19493	2.0959	6.00171	1.34643	6.77036	6.98832	5.49162	6.55919	6.98832	6.55919	5.49162	128	96	44	128	96	44	0.631975	0.461737	0.241975
3663	NM_001098627,NM_001098629,NM_001098630,NM_001242452,NM_001347928,NM_001364314,NM_032643	IRF5	interferon regulatory factor 5	protein_coding	NP_001092097.2;NP_001092099.1;NP_001092100.1;NP_001229381.1;NP_001334857.1;NP_001351243.1;NP_116032.1	6120	607218	.	2.81309	6.39343	2.74864	6.37853	1.02345	7.16616	7.18289	5.69074	7.14946	7.18289	7.14946	5.69074	147	143	51	147	143	51	0.718102	0.697728	0.27871
80852	NM_001080423	GRIP2	glutamate receptor interacting protein 2	protein_coding	NP_001073892.3	23841	.	.	2.81257	4.30525	3.73182	4.47365	-1.32684	5.31543	5.11534	3.62345	5.52333	5.11534	5.52333	3.62345	33	46	12	33	46	12	0.060879	0.084206	0.025422
284069	NM_198475	FAM171A2	family with sequence similarity 171 member A2	protein_coding	NP_940877.2	30480	.	.	2.81257	4.30525	2.16337	4.14287	1.30008	4.9224	5.11534	3.62345	4.73674	5.11534	4.73674	3.62345	33	26	12	33	26	12	0.151812	0.114965	0.061409
3761	NM_004981,NM_152868	KCNJ4	potassium inwardly rectifying channel subfamily J member 4	protein_coding	NP_004972.1;NP_690607.1	6265	600504	.	2.80381	3.72686	2.32294	3.61383	1.20701	4.40622	4.54403	3.05664	4.27259	4.54403	4.27259	3.05664	22	18	8	22	18	8	0.155996	0.12395	0.064062
730086	gene-ALG1L15P	ALG1L15P	ALG1 like 15, pseudogene	pseudogene	.	44384	.	.	2.80381	3.72686	3.72452	3.89123	-1.32838	4.74444	4.54403	3.05664	4.9537	4.54403	4.9537	3.05664	22	31	8	22	31	8	0.422362	0.581916	0.157443
2013	NM_001424	EMP2	epithelial membrane protein 2	protein_coding	NP_001415.1	3334	602334	.	2.80154	9.06815	2.21043	8.90925	1.26742	9.6692	9.84166	8.35544	9.49977	9.84166	9.49977	8.35544	936	721	313	936	721	313	2.68693	2.01227	1.01491
84433	NM_001324281,NM_032415	CARD11	caspase recruitment domain family member 11	protein_coding	NP_001311210.1;NP_115791.3	16393	607210	.	2.7916	4.52083	3.62939	4.67889	-1.30011	5.50769	5.32163	3.84053	5.70026	5.32163	5.70026	3.84053	38	52	14	38	52	14	0.124582	0.166074	0.051768
7134	NM_003280	TNNC1	troponin C1, slow skeletal and cardiac type	protein_coding	NP_003271.1	11943	191040	.	2.79139	4.88056	3.10979	4.9471	-1.11406	5.7543	5.67691	4.19593	5.83274	5.67691	5.83274	4.19593	49	57	18	49	57	18	1.03043	1.1661	0.425394
8460	NM_003596	TPST1	tyrosylprotein sulfotransferase 1	protein_coding	NP_003587.1	12020	603125	.	2.79126	7.71956	2.33432	7.60148	1.19575	8.3655	8.49545	7.01453	8.23754	8.49545	8.23754	7.01453	365	312	124	365	312	124	2.69241	2.23671	1.03498
259236	NM_001370524,NM_001370525,NM_147196	TMIE	transmembrane inner ear	protein_coding	NP_001357453.1;NP_001357454.1;NP_671729.2	30800	607237	.	2.77757	3.53243	5.50954	3.91351	-1.98359	4.81416	4.34539	2.87157	5.3335	4.34539	5.3335	2.87157	19	40	7	19	40	7	0.113124	0.229864	0.042878
441246	gene-RPL35P5	RPL35P5	ribosomal protein L35 pseudogene 5	pseudogene	.	36955	.	.	2.77345	2.20106	2.43954	2.13338	1.13687	2.96266	3.05664	1.58496	2.87157	3.05664	2.87157	1.58496	7	6	2	7	6	2	0.205991	0.16579	0.057873
84224	NM_001256416,NM_001256417,NM_001330381,NM_032264,NR_046176	NBPF3	NBPF member 3	protein_coding	NP_001243345.1;NP_001243346.1;NP_001317310.1;NP_115640.1	25076	612992	.	2.76104	5.2462	3.0004	5.29812	-1.08669	6.08939	6.02971	4.5645	6.14965	6.02971	6.14965	4.5645	64	71	23	64	71	23	0.218106	0.236361	0.085008
26065	NM_001114093,NM_015578	LSM14A	LSM14A mRNA processing body assembly factor	protein_coding	NP_001107565.1;NP_056393.2	24489	610677	.	2.75841	11.9971	2.56553	11.9478	1.07518	12.699	12.7514	11.2875	12.6468	12.7514	12.6468	11.2875	7072	6272	2471	7072	6272	2471	28.0833	24.1888	11.0731
399474	NM_001003682,NM_001171868	TMEM200B	transmembrane protein 200B	protein_coding	NP_001003682.1;NP_001165339.1	33785	.	.	2.75738	8.13332	2.47765	8.06248	1.1129	8.82031	8.89781	7.43452	8.74349	8.89781	8.74349	7.43452	476	433	169	476	433	169	2.75883	2.39921	1.08841
4811	NM_002508	NID1	nidogen 1	protein_coding	NP_002499.2	7821	131390	.	2.75082	10.8661	2.63518	10.837	1.04388	11.5895	11.6205	10.1606	11.5585	11.6205	11.5585	10.1606	3222	2976	1132	3222	2976	1132	8.14526	7.30973	3.22952
5595	NM_001040056,NM_001109891,NM_002746	MAPK3	mitogen-activated protein kinase 3	protein_coding	NP_001035145.1;NP_001103361.1;NP_002737.2	6877	601795	.	2.74852	10.1971	2.7818	10.2051	-1.01211	10.9611	10.9524	9.49379	10.9698	10.9524	10.9698	9.49379	2025	1984	712	2025	1984	712	16.6325	15.8333	6.60942
654841	NR_102371	MFF-DT	MFF divergent transcript	lncRNA	.	41067	.	.	2.74545	4.64065	3.32026	4.75648	-1.20937	5.56144	5.426	3.96896	5.70026	5.426	5.70026	3.96896	41	52	15	41	52	15	0.238147	0.29277	0.098548
432369	gene-ATP5F1EP2	ATP5F1EP2	ATP synthase F1 subunit epsilon pseudogene 2	pseudogene	.	34026	.	.	2.74319	3.30787	2.21269	3.18081	1.23976	3.95689	4.11495	2.65909	3.8049	4.11495	3.8049	2.65909	16	13	6	16	13	6	0.604912	0.501457	0.251813
100131859	gene-LOC100131859	LOC100131859	SAP domain containing ribonucleoprotein pseudogene	pseudogene	.	.	.	.	2.74319	3.30787	2.47919	3.24867	1.10649	4.0413	4.11495	2.65909	3.96896	4.11495	3.96896	2.65909	16	15	6	16	15	6	0.258842	0.233646	0.113434
214	NM_001243280,NM_001243281,NM_001243283,NM_001627	ALCAM	activated leukocyte cell adhesion molecule	protein_coding	NP_001230209.1;NP_001230210.1;NP_001230212.1;NP_001618.2	400	601662	.	2.73096	9.327	3.20667	9.43358	-1.17419	10.195	10.0798	8.63041	10.3115	10.0798	10.3115	8.63041	1098	1261	387	1098	1261	387	3.48055	3.86789	1.41713
54974	NM_001317824,NM_001317825,NM_001317826,NM_017872	THG1L	tRNA-histidine guanylyltransferase 1 like	protein_coding	NP_001304753.1;NP_001304754.1;NP_001304755.1;NP_060342.2	26053	.	.	2.69658	10.946	3.09431	11.0385	-1.14749	11.7837	11.6849	10.2537	11.8834	11.6849	11.8834	10.2537	3360	3707	1208	3360	3707	1208	17.059	18.2841	6.93764
1318	NM_001860	SLC31A2	solute carrier family 31 member 2	protein_coding	NP_001851.1	11017	603088	.	2.69039	5.2299	2.11282	5.07548	1.27336	5.81537	5.99231	4.5645	5.64366	5.99231	5.64366	4.5645	62	50	23	62	50	23	0.522034	0.406645	0.216886
3134	NM_001098478,NM_001098479,NM_018950	HLA-F	major histocompatibility complex, class I, F	protein_coding	NP_001091948.1;NP_001091949.1;NP_061823.2	4963	143110	.	2.69039	5.2299	2.63426	5.21661	1.02131	5.97708	5.99231	4.5645	5.96189	5.99231	5.96189	4.5645	62	62	23	62	62	23	0.608362	0.594206	0.256532
375775	NM_001098537,NM_152286	PNPLA7	patatin like phospholipase domain containing 7	protein_coding	NP_001092007.2;NP_689499.4	24768	612122	.	2.68966	5.90584	3.00835	5.97702	-1.11849	6.74282	6.66252	5.2351	6.82408	6.66252	6.82408	5.2351	101	115	37	101	115	37	0.31578	0.348447	0.127511
100128927	NM_001137601,NM_001370342	ZBTB42	zinc finger and BTB domain containing 42	protein_coding	NP_001131073.1;NP_001357271.1	32550	613915	.	2.68875	7.55603	3.02817	7.63367	-1.12624	8.38842	8.3031	6.87617	8.47462	8.3031	8.47462	6.87617	318	362	113	318	362	113	1.28783	1.42509	0.513334
4487	NM_002448	MSX1	msh homeobox 1	protein_coding	NP_002439.2	7391	142983	.	2.68778	8.00635	2.91685	8.06015	-1.08523	8.81006	8.75126	7.32485	8.86926	8.75126	8.86926	7.32485	436	471	157	436	471	157	3.28426	3.44842	1.33564
7841	NM_001146158,NM_006302	MOGS	mannosyl-oligosaccharide glucosidase	protein_coding	NP_001139630.1;NP_006293.2	24862	601336	.	2.67594	12.4416	2.74307	12.4584	-1.02509	13.1897	13.1718	11.7518	13.2076	13.1718	13.2076	11.7518	9410	9237	3439	9410	9237	3439	48.5753	46.0967	19.8744
23025	NM_001080421	UNC13A	unc-13 homolog A	protein_coding	NP_001073890.2	23150	609894	.	2.66503	2.94532	4.93242	3.27675	-1.8508	4.1565	3.73608	2.32193	4.62422	3.73608	4.62422	2.32193	12	24	4	12	24	4	0.017182	0.0334	0.006573
151254	NM_001168216,NM_001168217,NM_001168221,NM_152525	C2CD6	C2 calcium dependent domain containing 6	protein_coding	NP_001161688.1;NP_001161689.1;NP_001161693.1;NP_689738.3	14438	.	.	2.66503	2.94532	3.86553	3.14971	-1.45047	3.99534	3.73608	2.32193	4.27259	3.73608	4.27259	2.32193	12	18	4	12	18	4	0.033836	0.043382	0.009016
4901	NM_001354768,NM_001354769,NM_001354770,NM_006177	NRL	neural retina leucine zipper	protein_coding	NP_001341697.1;NP_001341698.1;NP_001341699.1;NP_006168.1	8002	162080	.	2.65012	5.04661	2.38063	4.97883	1.1132	5.7205	5.79838	4.39232	5.64366	5.79838	5.64366	4.39232	53	50	20	53	50	20	0.205297	0.185021	0.095157
441502	NR_002309	RPS26P11	ribosomal protein S26 pseudogene 11	transcribed_pseudogene	.	31817	.	.	2.64412	3.692	2.32294	3.61383	1.13827	4.36501	4.45943	3.05664	4.27259	4.45943	4.27259	3.05664	21	18	8	21	18	8	0.527782	0.438166	0.233376
100616403	NR_039840,rna-MIR4691,rna-MIR4691-2	MIR4691	microRNA 4691	miRNA	.	41796	.	.	2.64089	3.50272	3.50644	3.66654	-1.32775	4.47241	4.27259	2.87157	4.68158	4.27259	4.68158	2.87157	18	25	7	18	25	7	2.86482	3.80163	0.967603
162993	NM_001077624,NM_001353798,NM_001353799,NM_001353800,NR_148544	ZNF846	zinc finger protein 846	protein_coding	NP_001071092.1;NP_001340727.1;NP_001340728.1;NP_001340729.1	27260	.	.	2.62052	6.21054	2.60274	6.20615	1.00683	6.93931	6.94422	5.55437	6.9344	6.94422	6.9344	5.55437	124	123	46	124	123	46	0.981382	0.825537	0.395744
100287177	NR_130728,NR_130729	EML2-AS1	EML2 antisense RNA 1	lncRNA	.	48331	.	.	2.59561	4.25624	2.21748	4.15842	1.17052	4.88463	4.99953	3.62345	4.77238	4.99953	4.77238	3.62345	30	27	12	30	27	12	0.392239	0.34764	0.170024
3489	NM_002178	IGFBP6	insulin like growth factor binding protein 6	protein_coding	NP_002169.1	5475	146735	.	2.59227	11.8199	2.49711	11.7944	1.03811	12.4999	12.5269	11.1527	12.473	12.5269	12.473	11.1527	6009	5583	2237	6009	5583	2237	92.9054	83.8652	39.0494
51128	NM_001033503,NM_016103	SAR1B	secretion associated Ras related GTPase 1B	protein_coding	NP_001028675.1;NP_057187.1	10535	607690	.	2.5769	12.5051	2.01006	12.3342	1.282	13.0261	13.2065	11.8409	12.8481	13.2065	12.8481	11.8409	9657	7236	3666	9657	7236	3666	21.6474	15.7631	9.29388
100506581	NM_001195124,NM_001195125,NM_001256917	C16orf95	chromosome 16 open reading frame 95	protein_coding	NP_001182053.1;NP_001182054.1;NP_001243846.1	40033	.	.	2.57545	6.88351	2.6684	6.90664	-1.03609	7.6252	7.59967	6.23485	7.65082	7.59967	7.65082	6.23485	196	203	72	196	203	72	2.87171	2.88933	1.19002
219654	NM_153367	ZCCHC24	zinc finger CCHC-type containing 24	protein_coding	NP_699198.2	26911	.	.	2.57352	5.98886	2.17141	5.87844	1.18519	6.58572	6.70942	5.34568	6.46431	6.70942	6.46431	5.34568	105	90	40	105	90	40	0.311297	0.257647	0.131842
79955	NM_001195263,NM_001351044,NM_024895	PDZD7	PDZ domain containing 7	protein_coding	NP_001182192.1;NP_001337973.1;NP_079171.1	26257	612971	.	2.57103	5.95207	2.77277	6.00049	-1.07847	6.72637	6.6721	5.30975	6.78108	6.6721	6.78108	5.30975	102	111	39	102	111	39	0.532793	0.755371	0.282576
109731405	gene-PDXDC2P	PDXDC2P	pyridoxal dependent decarboxylase domain containing 2, pseudogene	pseudogene	.	27559	.	.	2.57069	4.47002	3.48977	4.65561	-1.35752	5.41869	5.20269	3.84053	5.64366	5.20269	5.64366	3.84053	35	50	14	35	50	14	0.228581	0.312892	0.101403
6339	NM_001130413,NR_037668	SCNN1D	sodium channel epithelial 1 delta subunit	protein_coding	NP_001123885.2	10601	601328	.	2.55998	4.12397	3.70833	4.345	-1.44858	5.11775	4.85741	3.50128	5.39204	4.85741	5.39204	3.50128	27	42	11	27	42	11	0.126056	0.194859	0.054914
53630	NM_017429	BCO1	beta-carotene oxygenase 1	protein_coding	NP_059125.2	13815	605748	.	2.55998	4.12397	2.11945	4.00665	1.20785	4.71922	4.85741	3.50128	4.58496	4.85741	4.58496	3.50128	27	23	11	27	23	11	0.157747	0.129269	0.074279
81569	NM_030812	ACTL8	actin like 8	protein_coding	NP_110439.2	24018	.	.	2.55998	4.12397	2.35457	4.07242	1.08724	4.79669	4.85741	3.50128	4.73674	4.85741	4.73674	3.50128	27	26	11	27	26	11	0.213563	0.194506	0.096046
26974	NM_001291488,NM_001291489,NM_001291490,NM_001291491,NM_152354	ZNF285	zinc finger protein 285	protein_coding	NP_001278417.1;NP_001278418.1;NP_001278419.1;NP_001278420.1;NP_689567.4	13079	.	.	2.55762	4.74423	4.76949	5.1193	-1.86482	5.90218	5.46975	4.11495	6.36879	5.46975	6.36879	4.11495	42	84	17	42	84	17	0.098243	0.190897	0.042421
10220	NM_005811	GDF11	growth differentiation factor 11	protein_coding	NP_005802.1	4216	603936	.	2.55664	8.85502	2.5708	8.85872	-1.00554	9.56198	9.558	8.20375	9.56597	9.558	9.56597	8.20375	764	755	281	764	755	281	1.27006	1.22029	0.526719
50614	NM_001122636,NM_021808	GALNT9	polypeptide N-acetylgalactosaminyltransferase 9	protein_coding	NP_001116108.1;NP_068580.2	4131	606251	.	2.52422	9.32445	2.28937	9.25864	1.10258	9.94556	10.0163	8.68042	9.87537	10.0163	9.87537	8.68042	1050	937	399	1050	937	399	5.23775	4.54339	2.24462
5265	NM_000295,NM_001002235,NM_001002236,NM_001127700,NM_001127701,NM_001127702,NM_001127703,NM_001127704,NM_001127705,NM_001127706,NM_001127707	SERPINA1	serpin family A member 1	protein_coding	NP_000286.3;NP_001002235.1;NP_001002236.1;NP_001121172.1;NP_001121173.1;NP_001121174.1;NP_001121175.1;NP_001121176.1;NP_001121177.1;NP_001121178.1;NP_001121179.1	8941	107400	.	2.51074	4.64599	2.20442	4.56387	1.13896	5.26257	5.35727	4.02915	5.16955	5.35727	5.16955	4.02915	39	36	16	39	36	16	0.174611	0.14737	0.074818
257093	gene-PSME2P1	PSME2P1	proteasome activator subunit 2 pseudogene 1	pseudogene	.	20632	.	.	2.50789	3.00041	2.1312	2.9046	1.17675	3.61677	3.73608	2.40961	3.50128	3.73608	3.50128	2.40961	12	10	5	12	10	5	0.221026	0.169823	0.090739
100131546	gene-ECEL1P1	ECEL1P1	endothelin converting enzyme like 1 pseudogene 1	pseudogene	.	14017	.	.	2.50789	3.00041	3.95235	3.25327	-1.57597	4.05093	3.73608	2.40961	4.39232	3.73608	4.39232	2.40961	12	20	5	12	20	5	0.096734	0.158712	0.044348
100505767	NM_001351348	SPDYE18	speedy/RINGO cell cycle regulator family member E18	protein_coding	NP_001338277.1	51514	.	.	2.50789	3.00041	3.95235	3.25327	-1.57597	4.05093	3.73608	2.40961	4.39232	3.73608	4.39232	2.40961	12	20	5	12	20	5	0.139873	0.218647	0.053256
116730	gene-RPL37P2	RPL37P2	ribosomal protein L37 pseudogene 2	pseudogene	.	17092	.	.	2.5	1.52379	2.5	1.52379	1	2.32193	2.32193	1	2.32193	2.32193	2.32193	1	4	4	1	4	4	1	0.158267	0.120634	0.027657
646624	gene-RPL27P4	RPL27P4	ribosomal protein L27 pseudogene 4	pseudogene	.	35503	.	.	2.5	1.52379	2.5	1.52379	1	2.32193	2.32193	1	2.32193	2.32193	2.32193	1	4	4	1	4	4	1	0.138105	0.124005	0.036338
692107	NR_003055	SNORD66	small nucleolar RNA, C/D box 66	snoRNA	.	32727	.	.	2.5	1.52379	5.1614	1.83515	-2.06456	2.79637	2.32193	1	3.36776	2.32193	3.36776	1	4	9	1	4	9	1	0.581804	1.57364	0.114175
728823	gene-RPS26P53	RPS26P53	ribosomal protein S26 pseudogene 53	pseudogene	.	35582	.	.	2.5	1.52379	3.15818	1.63067	-1.26327	2.4848	2.32193	1	2.65909	2.32193	2.65909	1	4	5	1	4	5	1	0.123328	0.148351	0.035147
64077	NM_001167880,NM_001318331,NM_001318332,NM_022126	LHPP	phospholysine phosphohistidine inorganic pyrophosphate phosphatase	protein_coding	NP_001161352.1;NP_001305260.1;NP_001305261.1;NP_071409.3	30042	617231	.	2.49992	6.39911	3.30519	6.57829	-1.32212	7.29274	7.09409	5.77221	7.49694	7.09409	7.49694	5.77221	138	182	54	138	182	54	1.23627	1.88169	0.533823
2709	NM_005268	GJB5	gap junction protein beta 5	protein_coding	NP_005259.1	4287	604493	.	2.4958	10.86	2.44135	10.845	1.0223	11.5239	11.5398	10.2203	11.508	11.5398	11.508	10.2203	3038	2868	1184	3038	2868	1184	32.8255	30.113	14.4377
100132169	NR_130735	WASIR2	WASH and IL9R antisense RNA 2	lncRNA	.	38609	.	.	2.49121	5.96789	2.31901	5.92143	1.07426	6.61065	6.66252	5.34568	6.55919	6.66252	6.55919	5.34568	101	96	40	101	96	40	1.42239	1.30984	0.621591
55718	NM_001258033,NM_001258034,NM_001258035,NM_001258036,NM_018119,NR_047581	POLR3E	RNA polymerase III subunit E	protein_coding	NP_001244962.1;NP_001244963.1;NP_001244964.1;NP_001244965.1;NP_060589.1	30347	617815	.	2.48439	12.3778	2.9744	12.5003	-1.19724	13.1808	13.0516	11.7387	13.3113	13.0516	13.3113	11.7387	8663	9883	3407	8663	9883	3407	34.4444	38.1867	15.2873
55544	NM_001291780,NM_017495,NM_183425	RBM38	RNA binding motif protein 38	protein_coding	NP_001278709.1;NP_059965.2;NP_906270.1	15818	612428	.	2.48419	11.1647	2.89024	11.2672	-1.16345	11.9491	11.8404	10.5276	12.0588	11.8404	12.0588	10.5276	3735	4161	1452	3735	4161	1452	22.8863	24.7261	10.0287
81888	NM_001190880,NM_001243526,NM_001330526,NM_031207	HYI	hydroxypyruvate isomerase (putative)	protein_coding	NP_001177809.1;NP_001230455.1;NP_001317455.1;NP_112484.3	26948	.	.	2.4826	10.6576	2.35637	10.6221	1.05357	11.296	11.3337	10.0218	11.2584	11.3337	11.2584	10.0218	2644	2426	1028	2644	2426	1028	30.5187	27.7141	13.4588
3588	NM_000628	IL10RB	interleukin 10 receptor subunit beta	protein_coding	NP_000619.3	5965	123889	.	2.48249	11.2576	2.65061	11.3022	-1.06772	11.9798	11.9326	10.6208	12.0272	11.9326	12.0272	10.6208	3971	4061	1549	3971	4061	1549	29.9561	29.7649	13.1896
6556	NM_000578	SLC11A1	solute carrier family 11 member 1	protein_coding	NP_000569.3	10907	600266	.	2.47919	3.24867	3.69336	3.47606	-1.48974	4.24677	3.96896	2.65909	4.54403	3.96896	4.54403	2.65909	14	22	6	14	22	6	0.055249	0.084645	0.023596
8440	NM_001004720,NM_001004722,NM_003581	NCK2	NCK adaptor protein 2	protein_coding	NP_001004720.1;NP_001004722.1;NP_003572.2	7665	604930	.	2.47752	9.78259	2.12214	9.67756	1.16746	10.3466	10.4589	9.15001	10.2355	10.4589	10.2355	9.15001	1436	1198	556	1436	1198	556	9.09666	6.64143	3.69872
64110	NM_022149	MAGEF1	MAGE family member F1	protein_coding	NP_071432.2	29639	609267	.	2.47244	10.3097	2.69163	10.367	-1.08866	11.0444	10.9833	9.67738	11.1059	10.9833	11.1059	9.67738	2066	2189	810	2066	2189	810	17.7814	18.3058	7.86891
4909	NM_006179	NTF4	neurotrophin 4	protein_coding	NP_006170.1	8024	162662	.	2.4649	2.90059	2.26474	2.85126	1.08838	3.56184	3.62345	2.32193	3.50128	3.62345	3.50128	2.32193	11	10	4	11	10	4	0.155132	0.139739	0.06408
282694	gene-NASPP1	NASPP1	nuclear autoantigenic sperm protein pseudogene 1	pseudogene	.	29910	.	.	2.4649	2.90059	2.66503	2.94532	-1.08119	3.67934	3.62345	2.32193	3.73608	3.62345	3.73608	2.32193	11	12	4	11	12	4	0.050748	0.053331	0.016934
8408	NM_003565	ULK1	unc-51 like autophagy activating kinase 1	protein_coding	NP_003556.2	12558	603168	.	2.45973	7.55969	2.01312	7.42585	1.22185	8.09094	8.23677	6.93827	7.9477	8.23677	7.9477	6.93827	304	254	118	304	254	118	0.834568	0.678265	0.364455
728819	NM_001101330	C1GALT1C1L	C1GALT1 specific chaperone 1 like	protein_coding	NP_001094800.1	51617	.	.	2.4558	5.10934	2.82392	5.19736	-1.1499	5.89827	5.79838	4.50219	5.99988	5.79838	5.99988	4.50219	53	64	22	53	64	22	0.596899	0.703456	0.274963
441518	NM_001078173	RTL8B	retrotransposon Gag like 8B	protein_coding	NP_001071641.1	33156	.	.	2.44614	6.23599	2.40558	6.2251	1.01686	6.90247	6.91454	5.62403	6.89041	6.91454	6.89041	5.62403	121	120	48	121	120	48	0.866202	0.837085	0.388379
7315	gene-UBBP1	UBBP1	ubiquitin B pseudogene 1	pseudogene	.	12464	.	.	2.44316	3.64449	2.44316	3.64449	1	4.34539	4.34539	3.05664	4.34539	4.34539	4.34539	3.05664	19	19	8	19	19	8	0.374731	0.362821	0.172985
79716	NM_001204872,NM_001204873,NM_024663	NPEPL1	aminopeptidase like 1	protein_coding	NP_001191801.1;NP_001191802.1;NP_078939.3	16244	.	.	2.43983	9.86942	3.03222	10.0152	-1.2428	10.6894	10.5338	9.24698	10.8474	10.5338	10.8474	9.24698	1518	1822	595	1518	1822	595	10.1363	11.8296	4.48936
374378	NM_001363464,NM_198516	GALNT18	polypeptide N-acetylgalactosaminyltransferase 18	protein_coding	NP_001350393.1;NP_940918.2	30488	615136	.	2.43954	2.13338	3.77457	2.35571	-1.54725	3.17083	2.87157	1.58496	3.50128	2.87157	3.50128	1.58496	6	10	2	6	10	2	0.034926	0.055154	0.008896
100418887	gene-TAGLN2P1	TAGLN2P1	transgelin 2 pseudogene 1	pseudogene	.	21739	.	.	2.43954	2.13338	3.10723	2.25932	-1.2737	3.04108	2.87157	1.58496	3.22059	2.87157	3.22059	1.58496	6	8	2	6	8	2	0.091923	0.123603	0.036362
102465512	NR_106910,rna-MIR6851,rna-MIR6851-2	MIR6851	hsa-miR-6851-3p	.	.	50083	.	.	2.43954	2.13338	2.43954	2.13338	1	2.87157	2.87157	1.58496	2.87157	2.87157	2.87157	1.58496	6	6	2	6	6	2	1.04153	1.01757	0.16084
102466722	NR_106788,rna-MIR6730,rna-MIR6730-2	MIR6730	microRNA 6730	miRNA	.	50222	.	.	2.43954	2.13338	2.10545	2.05294	1.15868	2.76329	2.87157	1.58496	2.65909	2.87157	2.65909	1.58496	6	5	2	6	5	2	0.896356	0.645886	0.193944
359845	NM_182705	RFLNB	refilin B	protein_coding	NP_874364.1	28705	615928	.	2.43867	6.38295	2.14642	6.29913	1.13616	6.96562	7.05831	5.77221	6.87414	7.05831	6.87414	5.77221	135	119	54	135	119	54	0.542312	0.465189	0.246037
100996842	NM_001322800,NR_136401,NR_136402,NR_136403	LOC100996842	uncharacterized LOC100996842	protein_coding	NP_001309729.1	.	.	.	2.42739	5.7673	2.22292	5.71019	1.09198	6.37858	6.44237	5.16297	6.31542	6.44237	6.31542	5.16297	86	81	35	86	81	35	1.6056	1.61202	0.91709
90835	NM_001014979,NM_001195620	CCDC189	coiled-coil domain containing 189	protein_coding	NP_001014979.2;NP_001182549.1	28078	618318	.	2.4235	4.71041	2.8082	4.80236	-1.15873	5.49729	5.39204	4.11495	5.60459	5.39204	5.60459	4.11495	40	49	17	40	49	17	0.429387	0.520417	0.206199
9435	NM_004267	CHST2	carbohydrate sulfotransferase 2	protein_coding	NP_004258.2	1970	603798	.	2.42062	6.84289	4.06487	7.17549	-1.67927	7.87527	7.51023	6.23485	8.25806	7.51023	8.25806	6.23485	184	317	72	184	317	72	0.648428	1.08694	0.28357
146547	NM_001258290,NM_001258291,NM_173502	PRSS36	serine protease 36	protein_coding	NP_001245219.1;NP_001245220.1;NP_775773.2	26906	610560	.	2.41648	6.06232	2.34079	6.04161	1.03234	6.7091	6.73209	5.45918	6.68618	6.73209	6.68618	5.45918	107	104	43	107	104	43	0.55313	0.547391	0.251322
10524	NM_001206833,NM_006388,NM_182709,NM_182710	KAT5	lysine acetyltransferase 5	protein_coding	NP_001193762.1;NP_006379.2;NP_874368.1;NP_874369.1	5275	601409	.	2.41395	11.9509	2.39111	11.9444	1.00955	12.5966	12.6035	11.3321	12.5898	12.6035	12.5898	11.3321	6372	6030	2549	6372	6030	2549	47.8815	44.0751	21.3945
26472	NM_138689	PPP1R14B	protein phosphatase 1 regulatory inhibitor subunit 14B	protein_coding	NP_619634.1	9057	601140	.	2.40188	14.242	2.61012	14.2992	-1.08669	14.9479	14.8881	13.6239	15.008	14.8881	15.008	13.6239	31648	31690	12754	31648	31690	12754	468.552	455.886	213.231
421	NM_001670	ARVCF	ARVCF delta catenin family member	protein_coding	NP_001661.1	728	602269	.	2.39844	6.83683	2.92031	6.96514	-1.21759	7.63764	7.49694	6.23485	7.78097	7.49694	7.78097	6.23485	182	224	72	182	224	72	0.654599	0.782623	0.291957
91683	NM_001177880,NM_001318773,NM_001318775,NM_177963	SYT12	synaptotagmin 12	protein_coding	NP_001171351.1;NP_001305702.1;NP_001305704.1;NP_808878.1	18381	606436	.	2.39691	9.12405	2.506	9.15397	-1.04551	9.80846	9.77641	8.51523	9.84062	9.77641	9.84062	8.51523	882	910	352	882	910	352	3.57347	3.58791	1.59359
85442	NM_001347864,NM_001347865,NM_001347866,NM_152643	KNDC1	kinase non-catalytic C-lobe domain containing 1	protein_coding	NP_001334793.1;NP_001334794.1;NP_001334795.1;NP_689856.6	29374	616237	.	2.38909	8.51335	2.30246	8.48857	1.03762	9.13805	9.16473	7.90827	9.11145	9.16473	9.11145	7.90827	584	557	230	584	557	230	1.37543	1.48359	0.703757
196743	NM_152911,NM_207127,NM_207128,NR_109763,NR_109764,NR_109765,NR_109766	PAOX	polyamine oxidase	protein_coding	NP_690875.1;NP_997010.1;NP_997011.1	20837	615853	.	2.38578	9.18937	2.6423	9.25792	-1.10752	9.91138	9.83798	8.58352	9.98531	9.83798	9.98531	8.58352	934	1008	374	934	1008	374	7.5484	7.952	3.45606
154791	NM_197964,NR_073058,NR_073059,NR_073060	FMC1	formation of mitochondrial complex V assembly factor 1 homolog	protein_coding	NP_932068.2	26946	.	.	2.37552	9.0519	2.76929	9.15459	-1.16576	9.80753	9.69751	8.44927	9.91879	9.69751	9.91879	8.44927	836	962	335	836	962	335	12.0456	13.4789	5.43065
23612	NM_012396,NR_073080	PHLDA3	pleckstrin homology like domain family A member 3	protein_coding	NP_036528.1	8934	607054	.	2.36264	9.45675	2.66674	9.5382	-1.12871	10.1842	10.0973	8.85687	10.2719	10.0973	10.2719	8.85687	1111	1227	456	1111	1227	456	5.91335	7.07167	2.75244
644809	NM_001039905	C15orf56	chromosome 15 open reading frame 56	protein_coding	NP_001034994.1	33868	.	.	2.35457	4.07242	3.97331	4.38494	-1.68749	5.10023	4.73674	3.50128	5.49162	4.73674	5.49162	3.50128	25	45	11	25	45	11	0.16623	0.299476	0.082174
729248	gene-ZBTB45P2	ZBTB45P2	zinc finger and BTB domain containing 45 pseudogene 2	pseudogene	.	49228	.	.	2.35457	4.07242	2.26624	4.04864	1.03897	4.70908	4.73674	3.50128	4.68158	4.73674	4.68158	3.50128	25	25	11	25	25	11	0.176147	0.17475	0.087493
107984773	NR_147199,NR_147200,NR_147201	LINC01852	long intergenic non-protein coding RNA 1852	lncRNA	.	52668	.	.	2.35457	4.07242	2.11945	4.00665	1.11094	4.66023	4.73674	3.50128	4.58496	4.73674	4.58496	3.50128	25	23	11	25	23	11	0.36698	0.247895	0.104843
9901	NM_001033117,NM_014850	SRGAP3	SLIT-ROBO Rho GTPase activating protein 3	protein_coding	NP_001028289.1;NP_055665.1	19744	606525	.	2.35174	4.54415	2.80932	4.65481	-1.19457	5.32939	5.20269	3.96896	5.45918	5.20269	5.45918	3.96896	35	44	15	35	44	15	0.055891	0.070015	0.027669
11309	NM_001145211,NM_001145212,NM_007256	SLCO2B1	solute carrier organic anion transporter family member 2B1	protein_coding	NP_001138683.1;NP_001138684.1;NP_009187.1	10962	604988	.	2.35155	5.20461	3.12149	5.38308	-1.32742	6.05871	5.85784	4.62422	6.26646	5.85784	6.26646	4.62422	56	78	24	56	78	24	0.195729	0.258744	0.088711
114004397	NR_160544,NR_160545	CA5BP1-CA5B	CA5BP1-CA5B readthrough	lncRNA	.	.	.	.	2.34406	6.78949	4.33566	7.18334	-1.84963	7.86286	7.43174	6.20273	8.31898	7.43174	8.31898	6.20273	174	328	71	174	328	71	0.478153	0.698489	0.351418
729617	gene-RPL23AP74	RPL23AP74	ribosomal protein L23a pseudogene 74	pseudogene	.	36148	.	.	2.33042	2.53795	3.33128	2.73352	-1.42948	3.46877	3.22059	2	3.73608	3.22059	3.73608	2	8	12	3	8	12	3	0.199499	0.313807	0.092776
100616436	NR_039651,rna-MIR4449	MIR4449	microRNA 4449	miRNA	.	41864	614627	.	2.33042	2.53795	3.49404	2.75858	-1.49931	3.50057	3.22059	2	3.8049	3.22059	3.8049	2	8	13	3	8	13	3	1.43454	2.54066	0.407237
109623476	NR_145793	SNORD160	small nucleolar RNA, C/D box 160	snoRNA	.	51874	.	.	2.33042	2.53795	2.08008	2.47251	1.12035	3.13755	3.22059	2	3.05664	3.22059	3.05664	2	8	7	3	8	7	3	1.41797	1.34113	0.576395
101928492	NR_126023	OR2A1-AS1	OR2A1 antisense RNA 1	lncRNA	.	49168	.	.	2.32562	4.30202	2.40069	4.32188	-1.03228	4.97656	4.9537	3.73608	4.99953	4.9537	4.99953	3.73608	29	32	13	29	32	13	0.446001	0.469214	0.218904
126823	NM_001007255,NM_152366,NR_033385,NR_033386	KLHDC9	kelch domain containing 9	protein_coding	NP_001007256.1;NP_689579.3	28489	617375	.	2.32378	6.30672	2.1381	6.25193	1.08684	6.88389	6.94422	5.72775	6.82408	6.94422	6.82408	5.72775	124	115	52	124	115	52	1.42006	1.40796	0.616931
828	NM_004058,NM_080590	CAPS	calcyphosine	protein_coding	NP_004049.3;NP_542157.3	1487	114212	.	2.31956	2.95484	8.65617	3.64816	-3.73182	4.47365	3.62345	2.40961	5.52333	3.62345	5.52333	2.40961	11	46	5	11	46	5	0.097661	0.416643	0.043101
79025	NM_001319152,NM_001319153,NM_024059	FNDC11	fibronectin type III domain containing 11	protein_coding	NP_001306081.1;NP_001306082.1;NP_076964.1	28764	.	.	2.31058	6.58392	2.09237	6.51831	1.10429	7.14379	7.21571	6.00746	7.07259	7.21571	7.07259	6.00746	149	136	63	149	136	63	1.88366	1.69107	0.901682
83850	NM_001322831,NM_001322834,NM_031913,NR_136409	ESYT3	extended synaptotagmin 3	protein_coding	NP_001309760.1;NP_001309763.1;NP_114119.2	24295	616692	.	2.30805	4.67955	2.32713	4.68477	-1.00826	5.32756	5.32163	4.11495	5.3335	5.32163	5.3335	4.11495	38	40	17	38	40	17	0.084986	0.083488	0.039286
102723471	NR_135668,NR_135669,NR_135670,NR_135671	LHX1-DT	LHX1 divergent transcript	lncRNA	.	53778	.	.	2.30805	7.71213	2.2297	7.68906	1.03514	8.31409	8.33904	7.13236	8.28921	8.33904	8.28921	7.13236	328	323	135	328	323	135	3.3051	3.09921	1.51843
51285	NM_001307930,NM_016563	RASL12	RAS like family 12	protein_coding	NP_001294859.1;NP_057647.1	30289	.	.	2.30786	7.15229	3.14255	7.35414	-1.36167	8.00056	7.78097	6.57441	8.22635	7.78097	8.22635	6.57441	221	310	91	221	310	91	1.27893	1.74982	0.596201
83549	NM_001135954,NM_001261450,NM_001261451,NM_001318519,NM_031432,NR_134666,NR_134667	UCK1	uridine-cytidine kinase 1	protein_coding	NP_001129426.1;NP_001248379.1;NP_001248380.1;NP_001305448.1;NP_113620.1	14859	609328	.	2.30452	9.67262	2.24909	9.6561	1.02464	10.276	10.2936	9.08912	10.2585	10.2936	10.2585	9.08912	1273	1216	534	1273	1216	534	8.61162	7.99224	4.05658
254439	NM_001136485,NM_001353554	C11orf86	chromosome 11 open reading frame 86	protein_coding	NP_001129957.1;NP_001340483.1	34442	.	.	2.3018	9.70896	2.25527	9.6951	1.02063	10.3142	10.3289	9.12618	10.2995	10.3289	10.2995	9.12618	1307	1246	549	1307	1246	549	16.3958	15.1829	7.76807
90990	NM_001369769,NM_145754	KIFC2	kinesin family member C2	protein_coding	NP_001356698.1;NP_665697.1	29530	615216	.	2.30106	10.324	2.27319	10.3157	1.01226	10.9338	10.9426	9.7403	10.925	10.9426	10.925	9.7403	2009	1925	847	2009	1925	847	8.86227	8.25259	4.24964
9055	NM_001267580,NM_003981,NM_199413	PRC1	protein regulator of cytokinesis 1	protein_coding	NP_001254509.2;NP_003972.2;NP_955445.2	9341	603484	.	2.27317	14.0028	2.0249	13.9226	1.12261	14.524	14.6077	13.423	14.4408	14.6077	14.4408	13.423	25543	21833	11045	25543	21833	11045	123.569	102.861	60.4006
116412	NM_138466,NR_049780	ZNF837	zinc finger protein 837	protein_coding	NP_612475.1	25164	.	.	2.26958	6.62374	2.56486	6.70395	-1.1301	7.32898	7.24128	6.05886	7.41774	7.24128	7.41774	6.05886	152	171	65	152	171	65	1.11406	1.20937	0.528783
84879	NM_001136493,NM_001287808,NM_001287809,NM_001349821,NM_001349822,NM_001349823,NM_032793,NR_109896	MFSD2A	major facilitator superfamily domain containing 2A	protein_coding	NP_001129965.1;NP_001274737.1;NP_001274738.1;NP_001336750.1;NP_001336751.1;NP_001336752.1;NP_116182.2	25897	614397	.	2.26674	6.5561	2.09362	6.5035	1.08269	7.11539	7.17293	5.99231	7.05831	7.17293	7.05831	5.99231	146	135	62	146	135	62	1.00152	0.898201	0.471557
84992	NM_001042616	PIGY	phosphatidylinositol glycan anchor biosynthesis class Y	protein_coding	NP_001036081.1	28213	610662	.	2.26607	8.56352	3.9002	8.92164	-1.72113	9.55758	9.17392	7.99373	9.95728	9.17392	9.95728	7.99373	588	984	244	588	984	244	6.34771	10.3178	2.96441
57449	NM_001042663,NM_001042664,NM_001042665,NM_001265592,NM_001265593,NM_001265594,NM_020631,NM_198681	PLEKHG5	pleckstrin homology and RhoGEF domain containing G5	protein_coding	NP_001036128.1;NP_001036129.1;NP_001036130.1;NP_001252521.1;NP_001252522.1;NP_001252523.1;NP_065682.2;NP_941374.2	29105	611101	.	2.25948	10.9405	2.14449	10.9048	1.05362	11.5066	11.5443	10.3683	11.469	11.5443	11.469	10.3683	3047	2794	1306	3047	2794	1306	9.42216	8.4381	4.54744
374654	NM_198525	KIF7	kinesin family member 7	protein_coding	NP_940927.2	30497	611254	.	2.25936	9.29701	2.40996	9.34061	-1.06666	9.94998	9.90354	8.72763	9.99664	9.90354	9.99664	8.72763	971	1018	411	971	1018	411	3.11224	3.16854	1.48565
51561	NM_016584	IL23A	interleukin 23 subunit alpha	protein_coding	NP_057668.1	15488	605580	.	2.25281	3.7611	2.75296	3.88297	-1.22201	4.53464	4.39232	3.22059	4.68158	4.39232	4.68158	3.22059	20	25	9	20	25	9	0.273452	0.341777	0.13562
100268168	NR_026682,NR_026683	LOC100268168	uncharacterized LOC100268168	lncRNA	.	.	.	.	2.25281	3.7611	2.0734	3.70949	1.08653	4.33204	4.39232	3.22059	4.27259	4.39232	4.27259	3.22059	20	18	9	20	18	9	0.25804	0.252371	0.102454
100310849	gene-SNRPCP19	SNRPCP19	small nuclear ribonucleoprotein polypeptide C pseudogene 19	pseudogene	.	49834	.	.	2.25281	3.7611	3.53904	4.03045	-1.57095	4.70687	4.39232	3.22059	5.04395	4.39232	5.04395	3.22059	20	33	9	20	33	9	0.478439	0.774904	0.22612
79812	NM_024756	MMRN2	multimerin 2	protein_coding	NP_079032.2	19888	608925	.	2.25055	4.28142	2.95096	4.44871	-1.31122	5.09806	4.90636	3.73608	5.29726	4.90636	5.29726	3.73608	28	39	13	28	39	13	0.094996	0.131667	0.047903
400410	NR_037652,NR_037653	ST20	suppressor of tumorigenicity 20	lncRNA	.	33520	.	.	2.24635	7.87801	2.17075	7.85505	1.03483	8.45867	8.4834	7.31582	8.43401	8.4834	8.43401	7.31582	362	354	156	362	354	156	8.15815	7.80073	3.94081
100289361	NR_034032	LOC100289361	uncharacterized LOC100289361	lncRNA	.	.	.	.	2.24091	6.10875	2.04926	6.04983	1.09352	6.65365	6.71845	5.55437	6.58948	6.71845	6.58948	5.55437	106	98	46	106	98	46	2.47642	2.23308	1.19547
11017	NM_006857,NR_037862	SNRNP27	small nuclear ribonucleoprotein U4/U6.U5 subunit 27	protein_coding	NP_006848.1	30240	.	.	2.23995	10.7685	2.06663	10.7133	1.08387	11.3077	11.3659	10.2024	11.2497	11.3659	11.2497	10.2024	2707	2414	1166	2707	2414	1166	28.4687	24.3316	13.8322
1312	NM_000754,NM_001135161,NM_001135162,NM_001362828,NM_007310	COMT	catechol-O-methyltransferase	protein_coding	NP_000745.1;NP_001128633.1;NP_001128634.1;NP_001349757.1;NP_009294.1	2228	116790	.	2.23388	11.3206	2.00792	11.2473	1.11253	11.8381	11.9152	10.7557	11.7614	11.9152	11.7614	10.7557	3924	3414	1694	3924	3414	1694	26.7514	22.0823	12.7916
3889	NM_002282	KRT83	keratin 83	protein_coding	NP_002273.3	6460	602765	.	2.23302	4.38188	2.51232	4.45577	-1.12508	5.08383	4.99953	3.84053	5.16955	4.99953	5.16955	3.84053	30	36	14	30	36	14	0.232809	0.267085	0.121461
389856	NM_001145073	USP27X	ubiquitin specific peptidase 27 X-linked	protein_coding	NP_001138545.1	13486	300975	.	2.23103	6.75684	2.0044	6.68553	1.11306	7.28276	7.36044	6.20273	7.2059	7.36044	7.2059	6.20273	165	149	71	165	149	71	0.783171	0.686064	0.379341
23526	NM_001258328,NM_001282334,NM_001282335,NM_001321232,NM_012292	ARHGAP45	Rho GTPase activating protein 45	protein_coding	NP_001245257.1;NP_001269263.1;NP_001269264.1;NP_001308161.1;NP_036424.2	17102	601155	.	2.22718	12.6408	2.76563	12.7891	-1.24176	13.3868	13.2316	12.0763	13.5439	13.2316	13.5439	12.0763	9887	11647	4350	9887	11647	4350	26.5861	30.4994	13.2687
399668	NM_203306	SMIM10L2A	small integral membrane protein 10 like 2A	protein_coding	NP_976051.1	34499	.	.	2.22707	5.35325	2.0721	5.30633	1.07479	5.90964	5.96189	4.80674	5.85784	5.96189	5.85784	4.80674	61	58	27	61	58	27	0.169506	0.157082	0.082957
147798	NM_001145303,NM_144686	TMC4	transmembrane channel like 4	protein_coding	NP_001138775.2;NP_653287.2	22998	617181	.	2.22675	5.7448	2.04514	5.68901	1.0888	6.28955	6.35122	5.19628	6.22848	6.35122	6.22848	5.19628	81	76	36	81	76	36	0.494119	0.450918	0.249578
78999	NM_001363524,NM_024036	LRFN4	leucine rich repeat and fibronectin type III domain containing 4	protein_coding	NP_001350453.1;NP_076941.2	28456	612810	.	2.22562	12.6553	2.75002	12.8002	-1.23562	13.3973	13.2455	12.0913	13.5507	13.2455	13.5507	12.0913	9988	11697	4394	9988	11697	4394	51.3611	58.7325	25.593
130557	NM_001201459,NM_144631	ZNF513	zinc finger protein 513	protein_coding	NP_001188388.1;NP_653232.3	26498	613598	.	2.22427	8.78411	2.197	8.77577	1.01241	9.37078	9.37968	8.22635	9.36188	9.37968	9.36188	8.22635	673	653	285	673	653	285	4.65109	4.36082	2.19494
147700	NM_177417	KLC3	kinesin light chain 3	protein_coding	NP_803136.2	20717	601334	.	2.21933	5.54485	2.86479	5.70848	-1.29084	6.33113	6.14965	4.99953	6.51796	6.14965	6.51796	4.99953	70	93	31	70	93	31	0.57491	0.74136	0.286623
5080	NM_000280,NM_001127612,NM_001258462,NM_001258463,NM_001258464,NM_001258465,NM_001310158,NM_001310159,NM_001310160,NM_001310161,NM_001368887,NM_001368888,NM_001368889,NM_001368890,NM_001368891,NM_001368892,NM_001368893,NM_001368894,NM_001368899,NM_001368900,NM_001368901,NM_001368902,NM_001368903,NM_001368904,NM_001368905,NM_001368906,NM_001368907,NM_001368908,NM_001368909,NM_001368910,NM_001368911…	PAX6	paired box 6	protein_coding	NP_000271.1;NP_001121084.1;NP_001245391.1;NP_001245392.1;NP_001245393.1;NP_001245394.1;NP_001297087.1;NP_001297088.1;NP_001297089.1;NP_001297090.1;NP_001355816.1;NP_001355817.1;NP_001355818.1;NP_001355819.1;NP_001355820.1;NP_001355821.1;NP_001355822.1;NP_001355823.1;NP_001355828.1;NP_001355829.1;NP_001355830.1;NP_001355831.1;NP_001355832.1;NP_001355833.1;NP_001355834.1;NP_001355835.1;NP_001355836…	8620	607108	.	2.20687	6.55363	2.0562	6.5067	1.07327	7.09827	7.14946	6.00746	7.04744	7.14946	7.04744	6.00746	143	134	63	143	134	63	0.809968	0.716935	0.135956
440396	gene-HNRNPA1P16	HNRNPA1P16	heterogeneous nuclear ribonucleoprotein A1 pseudogene 16	pseudogene	.	39134	.	.	2.20442	4.56387	3.06207	4.76856	-1.38906	5.40141	5.16955	4.02915	5.64366	5.16955	5.64366	4.02915	34	50	16	34	50	16	0.376234	0.544972	0.203668
389692	NM_201589	MAFA	MAF bZIP transcription factor A	protein_coding	NP_963883.2	23145	610303	.	2.20272	3.58126	2.08249	3.54654	1.05773	4.15524	4.19593	3.05664	4.11495	4.19593	4.11495	3.05664	17	16	8	17	16	8	0.093155	0.084922	0.046927
81606	NM_030915	LBH	LBH regulator of WNT signaling pathway	protein_coding	NP_112177.2	29532	611763	.	2.19855	9.82552	2.65672	9.95357	-1.20839	10.5459	10.4102	9.27367	10.6833	10.4102	10.6833	9.27367	1394	1628	607	1394	1628	607	6.96227	7.90122	3.42128
55270	NM_001304745,NM_018283,NR_136687,NR_136688	NUDT15	nudix hydrolase 15	protein_coding	NP_001291674.1;NP_060753.1	23063	615792	.	2.19851	11.752	2.40248	11.8128	-1.09278	12.3978	12.3339	11.1974	12.4619	12.3339	12.4619	11.1974	5218	5535	2305	5218	5535	2305	40.1177	41.2353	20.1866
100507291	NR_121608,NR_121609	LOC100507291	uncharacterized LOC100507291	lncRNA	.	.	.	.	2.1926	4.64689	2.36578	4.6952	-1.07898	5.30215	5.24759	4.11495	5.35727	5.24759	5.35727	4.11495	36	41	17	36	41	17	0.782866	0.877034	0.415864
7084	NM_001172643,NM_001172644,NM_001172645,NM_001271934,NM_001271935,NM_001272050,NM_004614,NR_073520	TK2	thymidine kinase 2	protein_coding	NP_001166114.1;NP_001166115.1;NP_001166116.1;NP_001258863.1;NP_001258864.1;NP_001258979.1;NP_004605.4	11831	188250	.	2.18211	10.9207	2.56999	11.0322	-1.17775	11.6155	11.4981	10.3723	11.7341	11.4981	11.7341	10.3723	2942	3345	1311	2942	3345	1311	8.64113	9.77309	4.41018
147011	NM_001304949,NM_001304951,NM_001304952,NM_001304953,NM_001304954,NM_001366301,NM_001366302,NM_001366303,NM_152465	PROCA1	protein interacting with cyclin A1	protein_coding	NP_001291878.1;NP_001291880.1;NP_001291881.1;NP_001291882.1;NP_001291883.1;NP_001353230.1;NP_001353231.1;NP_001353232.1;NP_689678.1	28600	617376	.	2.17816	5.96117	2.34102	6.00833	-1.07477	6.60092	6.54912	5.426	6.65314	6.54912	6.65314	5.426	93	102	42	93	102	42	0.752566	0.7954	0.3746
54866	NM_001130143,NM_017726	PPP1R14D	protein phosphatase 1 regulatory inhibitor subunit 14D	protein_coding	NP_001123615.1;NP_060196.1	14953	613256	.	2.17792	4.02376	2.06016	3.98872	1.05716	4.58395	4.62422	3.50128	4.54403	4.62422	4.54403	3.50128	23	22	11	23	22	11	0.372815	0.348391	0.227902
6725	NM_080823	SRMS	src-related kinase lacking C-terminal regulatory tyrosine and N-terminal myristylation sites	protein_coding	NP_543013.1	11298	617797	.	2.17224	7.27018	2.50463	7.36467	-1.15302	7.95332	7.85128	6.73209	8.05669	7.85128	8.05669	6.73209	232	272	102	232	272	102	1.40882	1.60719	0.696607
4665	NM_001330305,NM_005967	NAB2	NGFI-A binding protein 2	protein_coding	NP_001317234.1;NP_005958.1	7627	602381	.	2.17068	9.92841	2.00758	9.875	1.08125	10.4467	10.5032	9.38507	10.3905	10.5032	10.3905	9.38507	1489	1329	659	1489	1329	659	8.97729	7.68696	4.48694
84771	NR_024004,NR_024005	DDX11L2	DEAD/H-box helicase 11 like 2	transcribed_pseudogene	.	37103	.	.	2.16337	4.14287	2.00107	4.09337	1.08111	4.68014	4.73674	3.62345	4.62422	4.73674	4.62422	3.62345	25	24	12	25	24	12	0.162916	0.198908	0.08774
3590	NM_001142784,NR_052010	IL11RA	interleukin 11 receptor subunit alpha	protein_coding	NP_001136256.1	5967	600939	.	2.16139	6.97623	2.33782	7.02831	-1.08163	7.61072	7.55433	6.44237	7.66754	7.55433	7.66754	6.44237	190	205	83	190	205	83	1.56149	1.68648	0.788095
25920	NM_015456	NELFB	negative elongation factor complex member B	protein_coding	NP_056271.3	24324	611180	.	2.15931	12.6686	2.31439	12.7164	-1.07182	13.286	13.2361	12.1255	13.3361	13.2361	13.3361	12.1255	9924	10066	4496	9924	10066	4496	57.2052	56.3832	29.2644
91978	NM_033513	TPGS1	tubulin polyglutamylase complex subunit 1	protein_coding	NP_277048.2	25058	.	.	2.15877	8.55524	2.35343	8.61341	-1.09017	9.1904	9.12834	8.01813	9.25289	9.12834	9.25289	8.01813	564	611	249	564	611	249	7.40916	7.80006	3.6873
100287227	NR_027954	TIPARP-AS1	TIPARP antisense RNA 1	lncRNA	.	41028	.	.	2.15555	6.15317	2.44614	6.23599	-1.13481	6.82271	6.73209	5.62403	6.91454	6.73209	6.91454	5.62403	107	122	48	107	122	48	0.613419	0.678993	0.306512
51200	NM_001163446,NM_016352	CPA4	carboxypeptidase A4	protein_coding	NP_001156918.1;NP_057436.2	15740	607635	.	2.15087	6.62394	3.09707	6.86165	-1.43992	7.45776	7.1994	6.09448	7.72539	7.1994	7.72539	6.09448	148	214	67	148	214	67	0.774132	1.08053	0.391975
29890	NM_013286	RBM15B	RNA binding motif protein 15B	protein_coding	NP_037418.3	24303	612602	.	2.14643	11.8836	2.40033	11.9603	-1.11829	12.5277	12.4473	11.3454	12.6086	12.4473	12.6086	11.3454	5650	6107	2571	5650	6107	2571	12.4882	13.1166	6.41631
140699	NM_152503,NM_213631,NM_213632	MROH8	maestro heat like repeat family member 8	protein_coding	NP_689716.4;NP_998796.1;NP_998797.2	16125	.	.	2.13968	3.37597	3.50644	3.66654	-1.63877	4.31057	3.96896	2.87157	4.68158	3.96896	4.68158	2.87157	14	25	7	14	25	7	0.099092	0.101182	0.031591
100286844	NR_027499,NR_027500,NR_027501	BCDIN3D-AS1	BCDIN3D antisense RNA 1	lncRNA	.	44113	.	.	2.13968	3.37597	6.42101	3.99372	-3.00093	4.69522	3.96896	2.87157	5.55437	3.96896	5.55437	2.87157	14	47	7	14	47	7	0.064626	0.216112	0.035639
100507053	NR_037884	LOC100507053	uncharacterized LOC100507053	lncRNA	.	.	.	.	2.13968	3.37597	3.73422	3.70192	-1.74523	4.35217	3.96896	2.87157	4.77238	3.96896	4.77238	2.87157	14	27	7	14	27	7	0.041194	0.078565	0.02192
150221	NM_001128633	RIMBP3C	RIMS binding protein 3C	protein_coding	NP_001122105.1	33892	612701	.	2.13756	5.60832	2.26485	5.64604	-1.05955	6.2246	6.18301	5.08705	6.26646	6.18301	6.26646	5.08705	72	78	33	72	78	33	0.18018	0.190994	0.093237
100505555	NR_148545	LOC100505555	uncharacterized LOC100505555	lncRNA	.	.	.	.	2.1312	2.9046	3.44934	3.17971	-1.61849	3.8329	3.50128	2.40961	4.19593	3.50128	4.19593	2.40961	10	17	5	10	17	5	0.218351	0.370965	0.11551
653645	NR_002924	TBC1D3P1-DHX40P1	TBC1D3P1-DHX40P1 readthrough, transcribed pseudogene	transcribed_pseudogene	.	42362	.	.	2.1275	4.70912	2.50952	4.81409	-1.17956	5.4029	5.28509	4.19593	5.52333	5.28509	5.52333	4.19593	37	46	18	37	46	18	0.280425	0.336476	0.151619
284119	NM_012232	CAVIN1	caveolae associated protein 1	protein_coding	NP_036364.2	9688	603198	.	2.12706	12.3679	2.60138	12.5061	-1.22299	13.0688	12.9244	11.8355	13.2148	12.9244	13.2148	11.8355	7939	9261	3650	7939	9261	3650	32.5605	36.9065	16.9023
8911	NM_001003406,NM_021096	CACNA1I	calcium voltage-gated channel subunit alpha1 I	protein_coding	NP_001003406.1;NP_066919.2	1396	608230	.	2.12541	4.62697	3.09644	4.86238	-1.45687	5.46739	5.20269	4.11495	5.74556	5.20269	5.74556	4.11495	35	54	17	35	54	17	0.050093	0.076574	0.027958
339983	NM_178557	NAT8L	N-acetyltransferase 8 like	protein_coding	NP_848652.2	26742	610647	.	2.12312	4.53988	3.63403	4.87182	-1.71164	5.48936	5.11534	4.02915	5.89073	5.11534	5.89073	4.02915	33	59	16	33	59	16	0.078232	0.137681	0.041634
84225	NM_001136046,NM_001267822,NM_032265	ZMYND15	zinc finger MYND-type containing 15	protein_coding	NP_001129518.1;NP_001254751.1;NP_115641.1	20997	614312	.	2.12089	4.78429	2.58662	4.91051	-1.21959	5.4986	5.35727	4.27259	5.64366	5.35727	5.64366	4.27259	39	50	19	39	50	19	0.222705	0.270467	0.116797
100129716	NR_027435	ARRDC3-AS1	ARRDC3 antisense RNA 1	lncRNA	.	44145	.	.	2.11282	5.07548	2.84557	5.26509	-1.34681	5.8545	5.64366	4.5645	6.07321	5.64366	6.07321	4.5645	48	67	23	48	67	23	0.27836	0.378926	0.151225
6947	NM_001062	TCN1	transcobalamin 1	protein_coding	NP_001053.2	11652	189905	.	2.10962	3.15192	4.58943	3.59393	-2.17548	4.26001	3.73608	2.65909	4.85741	3.73608	4.85741	2.65909	12	29	6	12	29	6	0.112487	0.274453	0.065004
8988	NM_006308	HSPB3	heat shock protein family B (small) member 3	protein_coding	NP_006299.1	5248	604624	.	2.10962	3.15192	4.32675	3.56233	-2.05096	4.22256	3.73608	2.65909	4.77238	3.73608	4.77238	2.65909	12	27	6	12	27	6	0.252584	0.56264	0.145639
10788	NM_001285460,NM_001285461,NM_001285462,NM_006633	IQGAP2	IQ motif containing GTPase activating protein 2	protein_coding	NP_001272389.1;NP_001272390.1;NP_001272391.1;NP_006624.2	6111	605401	.	2.10962	3.15192	2.74319	3.30787	-1.30032	3.92094	3.73608	2.65909	4.11495	3.73608	4.11495	2.65909	12	16	6	12	16	6	0.030228	0.037933	0.016124
80325	NM_032548,NM_172027,NR_033429	ABTB1	ankyrin repeat and BTB domain containing 1	protein_coding	NP_115937.1;NP_742024.1	18275	608308	.	2.1085	7.3803	2.01103	7.34849	1.04847	7.90379	7.938	6.86179	7.86972	7.938	7.86972	6.86179	246	241	112	246	241	112	1.83124	1.73166	0.931902
2782	NM_001282538,NM_001282539,NM_002074	GNB1	G protein subunit beta 1	protein_coding	NP_001269467.1;NP_001269468.1;NP_002065.1	4396	139380	.	2.10599	13.5027	2.14644	13.5159	-1.01921	14.0644	14.0506	12.9761	14.0781	14.0506	14.0781	12.9761	17301	16825	8067	17301	16825	8067	80.1106	75.7271	42.2068
84226	NM_032266	C2orf16	chromosome 2 open reading frame 16	protein_coding	NP_115642.3	25275	.	.	2.10545	2.05294	2.10545	2.05294	1	2.65909	2.65909	1.58496	2.65909	2.65909	2.65909	1.58496	5	5	2	5	5	2	0.010661	0.009178	0.003485
100131565	gene-EIF4EP5	EIF4EP5	eukaryotic translation initiation factor 4E pseudogene 5	pseudogene	.	51463	.	.	2.10545	2.05294	2.10545	2.05294	1	2.65909	2.65909	1.58496	2.65909	2.65909	2.65909	1.58496	5	5	2	5	5	2	0.072487	0.072955	0.036405
7094	NM_006289	TLN1	talin 1	protein_coding	NP_006280.3	11845	186745	.	2.10118	14.1132	2.30952	14.1787	-1.09915	14.727	14.659	13.5878	14.7954	14.659	14.7954	13.5878	26522	27773	12363	26522	27773	12363	45.0347	45.8231	23.7064
219743	NM_001040273,NM_173555,NR_073580,NR_073581,NR_073582,NR_073591,NR_073592,NR_073593,NR_073594,NR_073595	TYSND1	trypsin domain containing 1	protein_coding	NP_001035363.1;NP_775826.2	28531	611017	.	2.09062	11.6	2.33538	11.676	-1.11708	12.2238	12.1442	11.0802	12.3039	12.1442	12.3039	11.0802	4605	4995	2137	4605	4995	2137	18.9348	20.032	9.92966
11187	NM_001303029,NM_007183	PKP3	plakophilin 3	protein_coding	NP_001289958.1;NP_009114.1	9025	605561	.	2.08352	13.7962	2.65285	13.9629	-1.27325	14.5091	14.3358	13.2768	14.6844	14.3358	14.6844	13.2768	21175	26066	9950	21175	26066	9950	110.059	131.65	58.4062
10234	NM_001031692,NM_005824	LRRC17	leucine rich repeat containing 17	protein_coding	NP_001026862.1;NP_005815.2	16895	.	.	2.08249	3.54654	2.96408	3.7596	-1.42333	4.36216	4.11495	3.05664	4.62422	4.11495	4.62422	3.05664	16	24	8	16	24	8	0.106521	0.15597	0.060415
80765	NM_181900,NR_135013	STARD5	StAR related lipid transfer domain containing 5	protein_coding	NP_871629.1	18065	607050	.	2.08249	3.54654	3.60429	3.87259	-1.73076	4.49326	4.11495	3.05664	4.90636	4.11495	4.90636	3.05664	16	30	8	16	30	8	0.047589	0.086211	0.024805
221914	NM_152742	GPC2	glypican 2	protein_coding	NP_689955.1	4450	618446	.	2.08249	3.54654	2.96408	3.7596	-1.42333	4.36216	4.11495	3.05664	4.62422	4.11495	4.62422	3.05664	16	24	8	16	24	8	0.090595	0.129082	0.050287
222901	NR_026673	RPL23P8	ribosomal protein L23 pseudogene 8	transcribed_pseudogene	.	36225	.	.	2.08008	2.47251	2.5807	2.59529	-1.24067	3.20843	3.05664	2	3.36776	3.05664	3.36776	2	7	9	3	7	9	3	0.1948	0.240839	0.072157
729406	gene-PPP1R14BP2	PPP1R14BP2	protein phosphatase 1 regulatory inhibitor subunit 14B pseudogene 2	pseudogene	.	16329	.	.	2.08008	2.47251	2.5807	2.59529	-1.24067	3.20843	3.05664	2	3.36776	3.05664	3.36776	2	7	9	3	7	9	3	0.117335	0.146395	0.048864
109616965	NR_145729	SNORA22C	small nucleolar RNA, H/ACA box 22C	snoRNA	.	52197	.	.	2.08008	2.47251	2.08008	2.47251	1	3.05664	3.05664	2	3.05664	3.05664	3.05664	2	7	7	3	7	7	3	0.709724	0.669646	0.255359
257407	NM_001144994	C2orf72	chromosome 2 open reading frame 72	protein_coding	NP_001138466.1	27418	.	.	2.07739	5.0645	3.07058	5.31247	-1.47809	5.8944	5.61927	4.5645	6.18301	5.61927	6.18301	4.5645	47	73	23	47	73	23	0.18688	0.285772	0.103945
8718	NM_001039664,NM_003790,NM_148965,NM_148966,NM_148967,NM_148970	TNFRSF25	TNF receptor superfamily member 25	protein_coding	NP_001034753.1;NP_003781.1;NP_683866.1;NP_683867.1;NP_683868.1;NP_683871.1	11910	603366	.	2.06326	8.27148	2.25719	8.33209	-1.09399	8.87499	8.81043	7.7655	8.94003	8.81043	8.94003	7.7655	453	493	209	453	493	209	4.24261	4.52508	2.31202
54584	NM_053004	GNB1L	G protein subunit beta 1 like	protein_coding	NP_443730.1	4397	610778	.	2.06156	9.54369	2.17778	9.58107	-1.05637	10.1193	10.0798	9.03608	10.1589	10.0798	10.1589	9.03608	1098	1135	516	1098	1135	516	2.41896	2.43093	1.28269
100302138	NR_031699,rna-MIR1292,rna-MIR1292-2	MIR1292	microRNA 1292	miRNA	.	35364	614155	.	2.06016	3.98872	2.64833	4.1447	-1.2855	4.72172	4.54403	3.50128	4.90636	4.54403	4.90636	3.50128	22	30	11	22	30	11	4.28857	6.06053	2.17331
2152	NM_001178096,NM_001993	F3	coagulation factor III, tissue factor	protein_coding	NP_001171567.1;NP_001984.1	3541	134390	.	2.05951	12.9494	3.9746	13.3972	-1.92988	13.9472	13.481	12.4387	14.4295	13.481	14.4295	12.4387	11657	21672	5567	11657	21672	5567	74.3904	134.304	40.111
11041	NM_006876	B4GAT1	beta-1,4-glucuronyltransferase 1	protein_coding	NP_006867.1	15685	605517	.	2.05378	11.5355	2.03459	11.529	1.00943	12.0595	12.0663	11.028	12.0527	12.0663	12.0527	11.028	4369	4134	2066	4369	4134	2066	31.8706	29.2999	17.0188
147923	NM_001329515,NM_001329516,NM_001329517,NM_001329518,NM_001329519,NM_001329520,NM_001329521,NM_001329522,NM_001329524,NM_144689,NR_138039	ZNF420	zinc finger protein 420	protein_coding	NP_001316444.1;NP_001316445.1;NP_001316446.1;NP_001316447.1;NP_001316448.1;NP_001316449.1;NP_001316450.1;NP_001316451.1;NP_001316453.1;NP_653290.2	20649	617216	.	2.04696	6.91771	2.04696	6.91771	1	7.45373	7.45373	6.42025	7.45373	7.45373	7.45373	6.42025	177	176	82	177	176	82	0.653239	0.67574	0.367353
84141	NM_001135032,NM_001369524,NM_001369525,NM_032181	EVA1A	eva-1 homolog A, regulator of programmed cell death	protein_coding	NP_001128504.1;NP_001356453.1;NP_001356454.1;NP_115557.1	25816	.	.	2.04655	8.49463	2.97692	8.74531	-1.45461	9.2933	9.02692	7.99373	9.56755	9.02692	9.56755	7.99373	520	756	244	520	756	244	4.11524	5.60879	2.1816
2149	NM_001311313,NM_001992	F2R	coagulation factor II thrombin receptor	protein_coding	NP_001298242.1;NP_001983.2	3537	187930	.	2.04347	11.7404	2.10286	11.7602	-1.02906	12.2879	12.2673	11.2362	12.3086	12.2673	12.3086	11.2362	4999	5013	2378	4999	5013	2378	19.639	19.1368	10.5429
10763	NM_006617	NES	nestin	protein_coding	NP_006608.1	7756	600915	.	2.04046	10.7192	2.09615	10.7377	-1.02729	11.2654	11.246	10.2171	11.2848	11.246	11.2848	10.2171	2482	2464	1181	2482	2464	1181	6.52598	6.29534	3.50637
80326	NM_025216	WNT10A	Wnt family member 10A	protein_coding	NP_079492.2	13829	606268	.	2.0373	9.49092	2.34377	9.58621	-1.15043	10.1187	10.0181	8.99146	10.2203	10.0181	10.2203	8.99146	1051	1182	502	1051	1182	502	7.48729	8.18073	4.03675
94032	NM_033259	CAMK2N2	calcium/calmodulin dependent protein kinase II inhibitor 2	protein_coding	NP_150284.1	24197	608721	.	2.03728	6.11585	2.10832	6.13854	-1.03487	6.67535	6.65067	5.62403	6.70013	6.65067	6.70013	5.62403	100	105	48	100	105	48	1.00024	1.02468	0.53661
4294	NM_002446	MAP3K10	mitogen-activated protein kinase kinase kinase 10	protein_coding	NP_002437.2	6849	600137	.	2.03464	7.09336	2.23384	7.15577	-1.09791	7.69131	7.62422	6.59945	7.75898	7.62422	7.75898	6.59945	199	220	93	199	220	93	0.774186	0.830457	0.409482
196385	NM_001372106,NM_207437	DNAH10	dynein axonemal heavy chain 10	protein_coding	NP_001359035.1;NP_997320.2	2941	605884	.	2.03433	3.84607	2.25991	3.91193	-1.11089	4.46753	4.39232	3.36776	4.54403	4.39232	4.54403	3.36776	20	22	10	20	22	10	0.020663	0.021423	0.011277
23241	NM_001100913,NM_001243127,NM_015197	PACS2	phosphofurin acidic cluster sorting protein 2	protein_coding	NP_001094383.2;NP_001230056.1;NP_056012.2	23794	610423	.	2.03036	10.3449	2.21542	10.4046	-1.09114	10.9311	10.8684	9.84664	10.9942	10.8684	10.9942	9.84664	1912	2020	905	1912	2020	905	4.43489	4.54705	2.3644
100507617	gene-PPP1R14BP3	PPP1R14BP3	protein phosphatase 1 regulatory inhibitor subunit 14B pseudogene 3	pseudogene	.	16330	.	.	2.02688	9.67263	2.30904	9.76141	-1.13921	10.2893	10.1957	9.17641	10.3837	10.1957	10.3837	9.17641	1192	1320	567	1192	1320	567	21.6252	23.2699	11.6151
624	NM_000623	BDKRB2	bradykinin receptor B2	protein_coding	NP_000614.1	1030	113503	.	2.02413	6.28648	2.31739	6.37587	-1.14488	6.91259	6.81568	5.79838	7.01088	6.81568	7.01088	5.79838	112	130	55	112	130	55	0.388693	0.439518	0.21467
79854	NR_024321	LINC00115	long intergenic non-protein coding RNA 115	lncRNA	.	26211	.	.	2.02353	4.31915	2.41967	4.43234	-1.19577	4.98471	4.85741	3.84053	5.11534	4.85741	5.11534	3.84053	27	34	14	27	34	14	0.290994	0.357142	0.16882
100270746	NR_026776	LOC100270746	uncharacterized LOC100270746	lncRNA	.	.	.	.	2.01739	4.75195	4.79333	5.28351	-2.376	5.87629	5.28509	4.27259	6.53362	5.28509	6.53362	4.27259	37	94	19	37	94	19	0.575429	1.40613	0.323792
9130	NM_004699	FAM50A	family with sequence similarity 50 member A	protein_coding	NP_004690.1	18786	300453	.	2.01637	10.3863	2.08019	10.4076	-1.03165	10.9269	10.9045	9.89269	10.9494	10.9045	10.9494	9.89269	1959	1958	938	1959	1958	938	21.447	20.8275	11.5926
79993	NM_001104558,NM_001297617,NM_001297618,NM_024930	ELOVL7	ELOVL fatty acid elongase 7	protein_coding	NP_001098028.1;NP_001284546.1;NP_001284547.1;NP_079206.2	26292	614451	.	2.01343	7.14489	2.39544	7.26073	-1.18973	7.79184	7.66754	6.65788	7.91817	7.66754	7.91817	6.65788	204	249	97	204	249	97	0.769983	0.900848	0.378452
83444	NM_031288	INO80B	INO80 complex subunit B	protein_coding	NP_112578.2	13324	616456	.	2.01165	10.0045	2.19154	10.063	-1.08942	10.5829	10.5213	9.51296	10.6449	10.5213	10.6449	9.51296	1507	1584	721	1507	1584	721	18.678	19.0806	10.0834
56892	NM_020130	TCIM	transcriptional and immune response regulator	protein_coding	NP_064515.2	1357	607702	.	2.01102	5.48037	2.04748	5.49218	-1.01813	6.0204	6.00746	4.99953	6.03338	6.00746	6.03338	4.99953	63	65	31	63	65	31	0.501029	0.503472	0.274274
83694	NM_001370252,NM_001370253,NM_001370255,NM_001370256,NM_001370257,NM_001370258,NM_031464,NR_163404,NR_163405,NR_163406	RPS6KL1	ribosomal protein S6 kinase like 1	protein_coding	NP_001357181.1;NP_001357182.1;NP_001357184.1;NP_001357185.1;NP_001357186.1;NP_001357187.1;NP_113652.2	20222	.	.	2.01093	7.92244	2.40629	8.04302	-1.1966	8.57087	8.44238	7.43452	8.70132	8.44238	8.70132	7.43452	352	420	169	352	420	169	0.958422	1.11965	0.517459
494513	NM_001042702,NM_001353775,NM_001353776,NM_001353777,NM_001353778,NM_001369912	PJVK	pejvakin	protein_coding	NP_001036167.1;NP_001340704.1;NP_001340705.1;NP_001340706.1;NP_001340707.1;NP_001356841.1	29502	610219	.	2.00297	3.33521	3.36978	3.64401	-1.68239	4.23237	3.87371	2.87157	4.62422	3.87371	4.62422	2.87157	13	24	7	13	24	7	0.10333	0.191065	0.072073
3732	NM_001024844,NM_002231	CD82	CD82 molecule	protein_coding	NP_001020015.1;NP_002222.1	6210	600623	.	2.00232	11.5676	2.06217	11.5879	-1.02989	12.1005	12.0792	11.0776	12.1217	12.0792	12.1217	11.0776	4404	4345	2133	4404	4345	2133	29.1717	27.9765	15.9398
319131	gene-HMGN1P1	HMGN1P1	high mobility group nucleosome binding domain 1 pseudogene 1	pseudogene	.	20015	.	.	2.00107	4.09337	3.02822	4.34988	-1.5133	4.914	4.62422	3.62345	5.22193	4.62422	5.22193	3.62345	23	37	12	23	37	12	0.322578	0.506933	0.195239
291	NM_001151	SLC25A4	solute carrier family 25 member 4	protein_coding	NP_001142.2	10990	103220	.	2.00002	10.2048	2.18625	10.2658	-1.09311	10.7811	10.7171	9.71706	10.8455	10.7171	10.8455	9.71706	1732	1820	832	1732	1820	832	5.7434	5.86503	3.11552
26516	gene-RPS5P1	RPS5P1	ribosomal protein S5 pseudogene 1	pseudogene	.	10428	.	.	2	1.41421	3.65931	1.69457	-1.82965	2.39648	2	1	2.87157	2	2.87157	1	3	6	1	3	6	1	0.051241	0.114393	0.014276
55655	NM_001174081,NM_001174082,NM_001174083,NM_001348003,NM_017852,NR_145325	NLRP2	NLR family pyrin domain containing 2	protein_coding	NP_001167552.1;NP_001167553.1;NP_001167554.1;NP_001334932.1;NP_060322.1	22948	609364	.	2	1.41421	11.6643	2.13167	-5.83215	3.01464	2	1	4.54403	2	4.54403	1	3	22	1	3	22	1	0.009184	0.081259	0.00442
401817	gene-RPS10P22	RPS10P22	ribosomal protein S10 pseudogene 22	pseudogene	.	35814	.	.	2	1.41421	2	1.41421	1	2	2	1	2	2	2	1	3	3	1	3	3	1	0.050491	0.071405	0.001214
693222	NR_030367,rna-MIR637	MIR637	microRNA 637	miRNA	.	32893	.	.	2	1.41421	2.5	1.52379	-1.25	2.15496	2	1	2.32193	2	2.32193	1	3	4	1	3	4	1	0.193898	0.440996	0.097572
729497	gene-NCOA4P3	NCOA4P3	nuclear receptor coactivator 4 pseudogene 3	pseudogene	.	52404	.	.	2	1.41421	2	1.41421	1	2	2	1	2	2	2	1	3	3	1	3	3	1	0.009717	0.008645	0.004676
100129591	gene-RPL29P24	RPL29P24	ribosomal protein L29 pseudogene 24	pseudogene	.	35616	.	.	2	1.41421	4.16017	1.74833	-2.08008	2.47251	2	1	3.05664	2	3.05664	1	3	7	1	3	7	1	0.069477	0.171819	0.01133
100271090	gene-RPS21P1	RPS21P1	ribosomal protein S21 pseudogene 1	pseudogene	.	36401	.	.	2	1.41421	2.5	1.52379	-1.25	2.15496	2	1	2.32193	2	2.32193	1	3	4	1	3	4	1	0.134819	0.157228	0.000348
100288038	gene-HNRNPA1P28	HNRNPA1P28	heterogeneous nuclear ribonucleoprotein A1 pseudogene 28	pseudogene	.	39546	.	.	2	1.41421	2.5	1.52379	-1.25	2.15496	2	1	2.32193	2	2.32193	1	3	4	1	3	4	1	0.032224	0.035419	0.000805
100887067	gene-KRT8P48	KRT8P48	keratin 8 pseudogene 48	pseudogene	.	48344	.	.	2	1.41421	2	1.41421	1	2	2	1	2	2	2	1	3	3	1	3	3	1	0.016937	0.017807	0.007872

## Sheet: Supplementary Table 5
Supplementary Table 5. Downregulated genes in 2-fold or more in transcriptome data of AsPC-1 with siRNA for LINC00941 (si-1 or si-2) or negative control (siNC).
Gene_ID	Transcript_ID	Gene_Symbol	Description	gene_biotype	Protein_ID	HGNC	MIM	IMGT/GENE-DB	AsPC1_si-1/AsPC1_siNC.fc	AsPC1_si-1/AsPC1_siNC.volume	AsPC1_si-2/AsPC1_siNC.fc	AsPC1_si-2/AsPC1_siNC.volume	AsPC1_si-1/AsPC1_si-2.fc	AsPC1_si-1/AsPC1_si-2.volume	AsPC1_si-1.mean	AsPC1_siNC.mean	AsPC1_si-2.mean	N_AsPC1_si-1	N_AsPC1_si-2	N_AsPC1_siNC	AsPC1_si-1_Read_Count	AsPC1_si-2_Read_Count	AsPC1_siNC_Read_Count	AsPC1_si-1_FPKM	AsPC1_si-2_FPKM	AsPC1_siNC_FPKM	AsPC1_si-1_TPM	AsPC1_si-2_TPM	AsPC1_siNC_TPM
650560	gene-DDX3P3	DDX3P3	DEAD-box helicase 3 pseudogene 3	pseudogene	.	42173	.	.	-28.1028	3.18433	-11.5197	4.28616	-2.43954	2.13338	1.58496	6.3976	2.87157	1.58496	2.87157	6.3976	2	6	81	2	6	81	0.00429	0.016893	0.294904
259293	NM_001097643	TAS2R30	taste 2 receptor member 30	protein_coding	NP_001091112.1	19112	613963	.	-20.1601	3.55905	-5.14962	5.0137	-3.91487	2.81743	2	6.33343	3.96896	2	3.96896	6.33343	3	15	77	3	15	77	0.030505	0.211008	1.31007
338412	gene-TAS2R64P	TAS2R64P	taste 2 receptor member 64 pseudogene	pseudogene	.	20642	.	.	-17.7488	3.50704	-8.53275	4.33558	-2.08008	2.47251	2	6.14965	3.05664	2	3.05664	6.14965	3	7	69	3	7	69	0.041194	0.095363	1.12337
414254	gene-RPSAP6	RPSAP6	ribosomal protein SA pseudogene 6	pseudogene	.	31458	.	.	-15.9977	2.97517	-4.64923	4.33683	-3.44093	2.31036	1.58496	5.58475	3.36776	1.58496	3.36776	5.58475	2	9	47	2	9	47	0.015094	0.114679	0.750531
101752334	NR_103728	PVRIG2P	poliovirus receptor related immunoglobulin domain containing 2, pseudogene	transcribed_pseudogene	.	48897	.	.	-14.3889	4.39232	-16.6721	4.2267	1.15868	2.76329	2.87157	6.71845	2.65909	2.87157	2.65909	6.71845	6	5	101	6	5	101	0.065812	0.052345	1.31549
259289	NM_176884	TAS2R43	taste 2 receptor member 43	protein_coding	NP_795365.2	18875	612668	.	-13.9132	3.4054	-4.17651	4.65437	-3.33128	2.73352	2	5.79838	3.73608	2	3.73608	5.79838	3	12	55	3	12	55	0.041502	0.152389	0.885013
100130446	gene-RPS27AP12	RPS27AP12	ribosomal protein S27a pseudogene 12	pseudogene	.	35732	.	.	-12.4305	4.32278	-3.89968	5.43781	-3.18757	3.61227	2.87157	6.50738	4.54403	2.87157	4.54403	6.50738	6	22	87	6	22	87	0.154432	0.578291	2.66606
50838	NM_023920	TAS2R13	taste 2 receptor member 13	protein_coding	NP_076409.1	14919	604792	.	-12.2212	2.86983	-5.80455	3.71717	-2.10545	2.05294	1.58496	5.19628	2.65909	1.58496	2.65909	5.19628	2	5	36	2	5	36	0.012576	0.034765	0.363351
100874372	NR_046816	ARHGAP26-IT1	ARHGAP26 intronic transcript 1	lncRNA	.	41429	.	.	-11.9423	2.86061	-17.9134	2.27222	1.5	1.25895	1.58496	5.16297	1	1.58496	1	5.16297	2	1	35	2	1	35	0.073608	0.023964	1.47688
100421545	gene-EIF4HP2	EIF4HP2	eukaryotic translation initiation factor 4H pseudogene 2	pseudogene	.	49036	.	.	-11.9423	2.86061	-2.392	4.49	-4.99258	2.48775	1.58496	5.16297	3.90475	1.58496	3.90475	5.16297	2	14	35	2	14	35	0.034056	0.230541	0.696077
27099	NR_027330	SND1-IT1	SND1 intronic transcript 1	lncRNA	.	24158	.	.	-11.7482	3.33298	-9.39858	3.59122	-1.25	2.15496	2	5.55437	2.32193	2	2.32193	5.55437	3	4	46	3	4	46	0.01614	0.022043	0.293287
55553	NM_001145811,NM_001145819,NM_001367872,NM_001367873,NM_017508,NM_033326	SOX6	SRY-box transcription factor 6	protein_coding	NP_001139283.1;NP_001139291.2;NP_001354801.1;NP_001354802.1;NP_059978.2;NP_201583.2	16421	607257	.	-11.5545	2.84739	-6.93269	3.44637	-1.66667	1.91838	1.58496	5.11534	2.32193	1.58496	2.32193	5.11534	2	4	34	2	4	34	0.002291	0.005996	0.059295
4133	NM_001039538,NM_001363910,NM_001363911,NM_001363913,NM_002374,NM_031845,NM_031847	MAP2	microtubule associated protein 2	protein_coding	NP_001034627.1;NP_001350839.1;NP_001350840.1;NP_001350842.1;NP_002365.3;NP_114033.2;NP_114035.2	6839	157130	.	-11.4182	4.95579	-7.46211	5.37257	-1.53015	3.79573	3.50128	7.01453	4.11495	3.50128	4.11495	7.01453	10	16	124	10	16	124	0.014142	0.023273	0.226035
100462953	NR_051980	MICOS10P1	MICOS10 pseudogene 1	transcribed_pseudogene	.	25036	.	.	-11.3301	2.8395	-4.64435	3.82202	-2.43954	2.13338	1.58496	5.08705	2.87157	1.58496	2.87157	5.08705	2	6	33	2	6	33	0.012805	0.033446	0.237531
100126822	gene-LOC100126822	LOC100126822	ubiquitin like modifier activating enzyme 5 pseudogene	pseudogene	.	.	.	.	-10.8877	2.82342	-2.65027	4.26902	-4.10816	2.39646	1.58496	5.0296	3.62345	1.58496	3.62345	5.0296	2	11	32	2	11	32	0.018622	0.093912	0.33114
644068	NR_077246	RPS14P3	ribosomal protein S14 pseudogene 3	transcribed_pseudogene	.	35797	.	.	-10.166	3.26976	-3.29944	4.40112	-3.08112	2.69201	2	5.34568	3.62345	2	3.62345	5.34568	3	11	40	3	11	40	0.051468	0.176028	0.78335
729798	gene-RPL23AP63	RPL23AP63	ribosomal protein L23a pseudogene 63	pseudogene	.	35502	.	.	-9.66383	2.06703	-3.86553	3.14971	-2.5	1.52379	1	4.27259	2.32193	1	2.32193	4.27259	1	4	19	1	4	19	0.019516	0.066801	0.423392
101593348	NR_103497	LOC101593348	uncharacterized LOC101593348	lncRNA	.	.	.	.	-9.66283	2.77467	-3.10979	3.95522	-3.10723	2.25932	1.58496	4.85741	3.22059	1.58496	3.22059	4.85741	2	8	28	2	8	28	0.009311	0.047755	0.19378
100130009	gene-HMGA1P8	HMGA1P8	high mobility group AT-hook 1 pseudogene 8	pseudogene	.	39183	.	.	-9.66283	2.77467	-3.10979	3.95522	-3.10723	2.25932	1.58496	4.85741	3.22059	1.58496	3.22059	4.85741	2	8	28	2	8	28	0.012578	0.056708	0.23846
645965	gene-LOC645965	LOC645965	adipose differentiation-related protein pseudogene	pseudogene	.	.	.	.	-9.59861	3.60103	-2.76984	4.79385	-3.4654	3.09105	2.32193	5.58475	4.11495	2.32193	4.11495	5.58475	4	16	47	4	16	47	0.032005	0.118698	0.423443
7683	gene-MKRN5P	MKRN5P	makorin ring finger protein 5, pseudogene	pseudogene	.	7117	.	.	-9.55163	3.96587	-4.02808	4.80583	-2.37126	3.22228	2.65909	5.91484	3.90475	2.65909	3.90475	5.91484	5	14	59	5	14	59	0.022562	0.063149	0.31516
100505785	NR_145471	KIRREL1-IT1	KIRREL1 intronic transcript 1	lncRNA	.	41412	.	.	-9.33993	3.95501	-2.90213	5.05587	-3.2183	3.39924	2.65909	5.8825	4.34539	2.65909	4.34539	5.8825	5	19	58	5	19	58	0.041994	0.176664	0.62827
644435	gene-AGGF1P2	AGGF1P2	angiogenic factor with G-patch and FHA domains 1 pseudogene 2	pseudogene	.	38052	.	.	-8.6635	2.02853	-2.08249	3.54654	-4.16017	1.74833	1	4.11495	3.05664	1	3.05664	4.11495	1	7	17	1	7	17	0.008978	0.075059	0.23354
100132972	gene-SYPL1P2	SYPL1P2	synaptophysin like 1 pseudogene 2	pseudogene	.	53547	.	.	-7.93277	3.51125	-2.28914	4.67433	-3.4654	3.09105	2.32193	5.30975	4.11495	2.32193	4.11495	5.30975	4	16	39	4	16	39	0.059675	0.249139	0.748176
6515	NM_006931	SLC2A3	solute carrier family 2 member 3	protein_coding	NP_008862.1	11007	138170	.	-7.92805	5.48989	-3.7916	6.14676	-2.09095	4.69797	4.19593	7.18289	5.26009	4.19593	5.26009	7.18289	17	38	140	17	38	140	0.061293	0.139432	0.60255
10790	gene-NUDCP1	NUDCP1	nuclear distribution C pseudogene 1	pseudogene	.	8046	.	.	-7.88731	2.68971	-4.73239	3.25552	-1.66667	1.91838	1.58496	4.5645	2.32193	1.58496	2.32193	4.5645	2	4	23	2	4	23	0.011575	0.041314	0.295866
100129424	NR_026660	RPL19P12	ribosomal protein L19 pseudogene 12	transcribed_pseudogene	.	36047	.	.	-7.88731	2.68971	-4.73239	3.25552	-1.66667	1.91838	1.58496	4.5645	2.32193	1.58496	2.32193	4.5645	2	4	23	2	4	23	0.018573	0.049813	0.321545
693176	NR_030322,rna-MIR591	MIR591	microRNA 591	miRNA	.	32847	.	.	-7.82974	1.99223	-3.91487	2.81743	-2	1.41421	1	3.96896	2	1	2	3.96896	1	3	15	1	3	15	0.07939	0.252588	2.46281
677778	NR_003011	SCARNA15	small Cajal body-specific RNA 15	guide_RNA	.	32572	612675	.	-7.82974	1.99223	-5.21982	2.50812	-1.5	1.25895	1	3.96896	1.58496	1	1.58496	3.96896	1	2	15	1	2	15	0.051369	0.170816	1.88604
75	gene-ACTG1P3	ACTG1P3	actin gamma 1 pseudogene 3	pseudogene	.	148	.	.	-7.8031	5.00322	-4.45707	5.51775	-1.75072	4.1203	3.73608	6.70013	4.54403	3.73608	4.54403	6.70013	12	22	100	12	22	100	0.097022	0.18061	0.980102
414132	gene-NANOGP4	NANOGP4	Nanog homeobox pseudogene 4	pseudogene	.	23102	.	.	-7.74093	4.08953	-5.48813	4.42878	-1.41049	3.10979	2.87157	5.82408	3.36776	2.87157	3.36776	5.82408	6	9	56	6	9	56	0.048679	0.067784	0.520134
100287314	NR_040245	LINC00941	long intergenic non-protein coding RNA 941	lncRNA	.	48635	.	.	-7.4152	9.06292	-5.90675	9.25322	-1.25538	7.89454	7.73219	10.6227	8.06031	7.73219	8.06031	10.6227	214	273	1551	214	273	1551	1.65255	2.04243	13.5264
9480	NM_004852	ONECUT2	one cut homeobox 2	protein_coding	NP_004843.2	8139	604894	.	-7.15426	9.93551	-3.86212	10.4357	-1.85242	9.05077	8.61698	11.4558	9.50639	8.61698	9.50639	11.4558	395	723	2788	395	723	2788	0.3512	0.625481	2.80532
4975	NM_006189	OMP	olfactory marker protein	protein_coding	NP_006180.1	8136	164340	.	-7	2.6385	-2.52394	3.66412	-2.77345	2.20106	1.58496	4.39232	3.05664	1.58496	3.05664	4.39232	2	7	20	2	7	20	0.059522	0.177802	0.669534
266625	gene-NDUFA9P1	NDUFA9P1	NADH:ubiquinone oxidoreductase subunit A9 pseudogene 1	pseudogene	.	19252	.	.	-6.99702	3.10056	-9.32936	2.76016	1.33333	1.78043	2	4.80674	1.58496	2	1.58496	4.80674	3	2	27	3	2	27	0.032493	0.021156	0.338931
7190	NR_073383	HSP90B2P	heat shock protein 90 beta family member 2, pseudogene	transcribed_pseudogene	.	12099	.	.	-6.96484	3.81005	-2.16414	4.87055	-3.2183	3.39924	2.65909	5.45918	4.34539	2.65909	4.34539	5.45918	5	19	43	5	19	43	0.024549	0.098152	0.253348
100529067	NR_037673	SERF2-C15ORF63	SERF2-C15orf63 readthrough	lncRNA	.	.	.	.	-6.92384	7.15974	-6.96242	7.15488	1.00557	5.89473	5.89874	8.69031	5.89073	5.89874	5.89073	8.69031	58	59	401	58	59	401	0.46532	0.465868	3.69372
150554	gene-YWHAZP2	YWHAZP2	tyrosine 3-monooxygenase/tryptophan 5-monooxygenase activation protein zeta pseudogene 2	pseudogene	.	31078	.	.	-6.82956	5.7657	-2.05211	6.77746	-3.32807	5.34141	4.54403	7.31582	6.27872	4.54403	6.27872	7.31582	22	79	156	22	79	156	0.111571	0.389519	0.895087
5837	NM_001164716,NM_005609	PYGM	glycogen phosphorylase, muscle associated	protein_coding	NP_001158188.1;NP_005600.1	9726	608455	.	-6.80649	3.79845	-2.87041	4.60295	-2.37126	3.22228	2.65909	5.426	3.90475	2.65909	3.90475	5.426	5	14	42	5	14	42	0.01929	0.055599	0.205191
259290	NM_176885	TAS2R31	taste 2 receptor member 31	protein_coding	NP_795366.2	19113	612669	.	-6.75956	4.80823	-3.24632	5.46537	-2.08222	4.11868	3.62345	6.38038	4.68158	3.62345	4.68158	6.38038	11	25	80	11	25	80	0.150654	0.346305	1.29423
390933	gene-LOC390933	LOC390933	PAT1 homolog 1, processing body mRNA decay factor pseudogene	pseudogene	.	.	.	.	-6.66562	3.0779	-2.16337	4.14287	-3.08112	2.69201	2	4.73674	3.62345	2	3.62345	4.73674	3	11	26	3	11	26	0.016592	0.08061	0.236912
346990	gene-H2AZP2	H2AZP2	H2A.Z histone pseudogene 2	pseudogene	.	32279	.	.	-6.66257	1.93289	-2.10962	3.15192	-3.15818	1.63067	1	3.73608	2.65909	1	2.65909	3.73608	1	5	13	1	5	13	0.01228	0.081372	0.236724
284161	NM_001165993,NM_001165994,NM_182569	GDPD1	glycerophosphodiester phosphodiesterase domain containing 1	protein_coding	NP_001159465.1;NP_001159466.1;NP_872375.2	20883	616317	.	-6.53265	3.41736	-2.65027	4.26902	-2.4649	2.90059	2.32193	5.0296	3.62345	2.32193	3.62345	5.0296	4	11	32	4	11	32	0.017266	0.046159	0.158772
100271271	gene-RPL11P3	RPL11P3	ribosomal protein L11 pseudogene 3	pseudogene	.	36342	.	.	-6.53265	3.41736	-8.16581	3.17162	1.25	2.15496	2.32193	5.0296	2	2.32193	2	5.0296	4	3	32	4	3	32	0.094076	0.066332	0.879092
114785	NM_052897	MBD6	methyl-CpG binding domain protein 6	protein_coding	NP_443129.3	20445	.	.	-6.4888	6.74378	-2.40284	7.5676	-2.70047	6.20375	5.5284	8.22635	6.96161	5.5284	6.96161	8.22635	44	125	285	44	125	285	0.152351	0.42292	1.12126
338739	NR_034027	CSTF3-DT	CSTF3 divergent transcript	lncRNA	.	27882	.	.	-6.44255	2.60229	-3.86553	3.14971	-1.66667	1.91838	1.58496	4.27259	2.32193	1.58496	2.32193	4.27259	2	4	19	2	4	19	0.014132	0.026643	0.144667
646723	gene-KRT18P31	KRT18P31	keratin 18 pseudogene 31	pseudogene	.	33400	.	.	-6.32871	4.3526	-5.20981	4.53831	-1.21477	3.358	3.22059	5.8825	3.50128	3.22059	3.50128	5.8825	8	10	58	8	10	58	0.080863	0.093242	0.672876
652959	gene-BTF3P5	BTF3P5	basic transcription factor 3 pseudogene 5	pseudogene	.	38565	.	.	-6.27427	5.02681	-3.36541	5.57951	-1.86434	4.29963	3.87371	6.52316	4.77238	3.87371	4.77238	6.52316	13	27	88	13	27	88	0.230657	0.46182	1.74951
387646	NR_003525	LRRC37A6P	leucine rich repeat containing 37 member A6, pseudogene	transcribed_pseudogene	.	33746	.	.	-6.16553	3.04113	-8.22071	2.70725	1.33333	1.78043	2	4.62422	1.58496	2	1.58496	4.62422	3	2	24	3	2	24	0.006334	0.003209	0.059411
100271108	gene-RPS26P18	RPS26P18	ribosomal protein S26 pseudogene 18	pseudogene	.	35782	.	.	-6.16224	1.90354	-2.4649	2.90059	-2.5	1.52379	1	3.62345	2.32193	1	2.32193	3.62345	1	4	12	1	4	12	0.017672	0.117654	0.426123
100270872	gene-RPSAP16	RPSAP16	ribosomal protein SA pseudogene 16	pseudogene	.	35478	.	.	-6.16224	1.90354	-4.10816	2.39646	-1.5	1.25895	1	3.62345	1.58496	1	1.58496	3.62345	1	2	12	1	2	12	0.000617	0.016984	0.195738
100126446	gene-DEPDC1P2	DEPDC1P2	DEP domain containing 1 pseudogene 2	pseudogene	.	33975	.	.	-6.12878	4.16389	-16.9978	2.99838	2.77345	2.20106	3.05664	5.67224	1.58496	3.05664	1.58496	5.67224	7	2	50	7	2	50	0.024651	0.005988	0.229644
126826	gene-TGIF2P1	TGIF2P1	TGFB induced factor homeobox 2 pseudogene 1	pseudogene	.	33317	.	.	-5.99778	3.37523	-9.99629	2.78862	1.66667	1.91838	2.32193	4.90636	1.58496	2.32193	1.58496	4.90636	4	2	29	4	2	29	0.062843	0.028566	0.510844
441051	gene-HSP90AA6P	HSP90AA6P	heat shock protein 90 alpha family class A member 6, pseudogene	pseudogene	.	32536	.	.	-5.91548	3.02142	-3.74613	3.48388	-1.57909	2.30612	2	4.5645	2.65909	2	2.65909	4.5645	3	5	23	3	5	23	0.047545	0.084066	0.49601
1555	NM_000767	CYP2B6	cytochrome P450 family 2 subfamily B member 6	protein_coding	NP_000758.1	2615	123930	.	-5.87437	3.9473	-4.16478	4.27475	-1.41049	3.10979	2.87157	5.426	3.36776	2.87157	3.36776	5.426	6	9	42	6	9	42	0.0262	0.040503	0.223647
56105	NM_018914,NM_032091,NM_032092	PCDHGA11	protocadherin gamma subfamily A, 11	protein_coding	NP_061737.1;NP_114480.1;NP_114481.1	8698	606298	.	-5.86292	4.31161	-10.9305	3.66096	1.86434	2.73459	3.22059	5.77221	2.32193	3.22059	2.32193	5.77221	8	4	54	8	4	54	0.028803	0.013431	0.242359
106633809	NR_132760	SNORD144	small nucleolar RNA, C/D box 144	snoRNA	.	50401	.	.	-5.66186	1.87117	-5.66186	1.87117	1	1	1	3.50128	1	1	1	3.50128	1	1	11	1	1	11	0.050572	0.140867	2.09984
100129685	gene-RPL21P125	RPL21P125	ribosomal protein L21 pseudogene 125	pseudogene	.	36039	.	.	-5.66186	1.87117	-5.66186	1.87117	1	1	1	3.50128	1	1	1	3.50128	1	1	11	1	1	11	0.017993	0.012613	0.293482
751603	gene-LOC751603	LOC751603	tropomyosin 3 pseudogene	pseudogene	.	.	.	.	-5.59762	3.34079	-3.82424	3.71522	-1.46372	2.58217	2.32193	4.80674	2.87157	2.32193	2.87157	4.80674	4	6	27	4	6	27	0.023293	0.034616	0.211314
101409256	NR_102424	LOC101409256	cell division cycle 42 pseudogene	transcribed_pseudogene	.	.	.	.	-5.5	2.98645	-7.33333	2.65858	1.33333	1.78043	2	4.45943	1.58496	2	1.58496	4.45943	3	2	21	3	2	21	0.021839	0.013109	0.171804
283149	NM_182557	BCL9L	BCL9 like	protein_coding	NP_872363.1	23688	609004	.	-5.41891	10.8303	-3.24531	11.2365	-1.66977	10.0427	9.67972	12.1177	10.4194	9.67972	10.4194	12.1177	828	1358	4483	828	1358	4483	1.25622	2.0023	7.68664
646358	gene-LOC646358	LOC646358	DnaJ heat shock protein family (Hsp40) member B14 pseudogene	pseudogene	.	.	.	.	-5.40755	4.09706	-4.82665	4.2055	-1.12035	3.13755	3.05664	5.49162	3.22059	3.05664	3.22059	5.49162	7	8	44	7	8	44	0.050151	0.057568	0.374984
7302	NR_028510	TYRO3P	TYRO3P protein tyrosine kinase pseudogene	transcribed_pseudogene	.	12447	.	.	-5.33249	3.31638	-6.66562	3.0779	1.25	2.15496	2.32193	4.73674	2	2.32193	2	4.73674	4	3	26	4	3	26	0.066296	0.032986	0.489085
100216355	gene-LOC100216355	LOC100216355	metabolism of cobalamin associated D pseudogene	pseudogene	.	.	.	.	-5.32661	5.09483	-7.67995	4.74937	1.44181	3.75595	4.02915	6.44237	3.50128	4.02915	3.50128	6.44237	15	10	83	15	10	83	0.158213	0.104189	1.02756
64854	NM_001134223,NM_001286767,NM_001286768,NM_022832	USP46	ubiquitin specific peptidase 46	protein_coding	NP_001127695.1;NP_001273696.1;NP_001273697.1;NP_073743.2	20075	612849	.	-5.2945	9.96271	-4.00823	10.1866	-1.32091	9.03128	8.83274	11.2372	9.23427	8.83274	9.23427	11.2372	461	601	2379	461	601	2379	0.849155	1.07319	4.9438
23117	NM_130464	NPIPB3	nuclear pore complex interacting protein family member B3	protein_coding	NP_569731.2	28989	.	.	-5.29398	7.3455	-3.27388	7.74278	-1.61704	6.5786	6.24105	8.6454	6.9344	6.24105	6.9344	8.6454	75	123	389	75	123	389	0.299338	0.475295	1.75345
134187	NM_153216	POU5F2	POU domain class 5, transcription factor 2	protein_coding	NP_694948.1	26367	.	.	-5.27738	5.02767	-2.95272	5.53291	-1.78729	4.36781	3.96896	6.36879	4.80674	3.96896	4.80674	6.36879	14	28	79	14	28	79	0.024373	0.0475	0.155049
6791	NR_001587	AURKAP1	aurora kinase A pseudogene 1	transcribed_pseudogene	.	18611	.	.	-5.25258	5.86559	-5.66201	5.7989	1.07795	4.73541	4.78987	7.18289	4.68158	4.78987	4.68158	7.18289	26	25	140	26	25	140	0.240617	0.225923	1.50549
100532731	NM_001204062	COMMD3-BMI1	COMMD3-BMI1 readthrough	protein_coding	NP_001190991.1	48326	.	.	-5.251	8.33788	-28.7837	6.77555	5.48156	5.8728	7.22696	9.61955	4.77238	7.22696	4.77238	9.61955	150	27	779	150	27	779	0.645536	0.110245	3.80169
84719	NR_046213	LINC00260	long intergenic non-protein coding RNA 260	lncRNA	.	28770	.	.	-5.25	2.96389	-2.25281	3.7611	-2.33042	2.53795	2	4.39232	3.22059	2	3.22059	4.39232	3	8	20	3	8	20	0.026792	0.089021	0.251546
100129577	gene-LOC100129577	LOC100129577	mitochondrial carrier 1 pseudogene	pseudogene	.	.	.	.	-5.19743	4.39883	-5.75561	4.30164	1.10739	3.29336	3.36776	5.74556	3.22059	3.36776	3.22059	5.74556	9	8	53	9	8	53	0.086946	0.075398	0.579889
3198	NM_005522,NM_153620	HOXA1	homeobox A1	protein_coding	NP_005513.1;NP_705873.3	5099	142955	.	-5.14962	5.0137	-5.14962	5.0137	1	3.96896	3.96896	6.33343	3.96896	3.96896	3.96896	6.33343	14	15	77	14	15	77	0.077919	0.079911	0.494895
153743	NM_206858	PPP1R2B	PPP1R2 family member B	protein_coding	NP_996740.2	16318	.	.	-5.14853	4.24102	-2.28538	4.95278	-2.25281	3.7611	3.22059	5.58475	4.39232	3.22059	4.39232	5.58475	8	20	47	8	20	47	0.048249	0.126018	0.344302
100421436	gene-UBE2FP1	UBE2FP1	UBE2F pseudogene 1	pseudogene	.	44535	.	.	-5.14853	4.24102	-9.59861	3.60103	1.86434	2.73459	3.22059	5.58475	2.32193	3.22059	2.32193	5.58475	8	4	47	8	4	47	0.109131	0.04613	0.749958
100421429	gene-RTEL1P1	RTEL1P1	regulator of telomere elongation helicase 1 pseudogene 1	pseudogene	.	44213	.	.	-5.13246	3.29701	-3.50644	3.66654	-1.46372	2.58217	2.32193	4.68158	2.87157	2.32193	2.87157	4.68158	4	6	25	4	6	25	0.013833	0.018505	0.099439
100422338	gene-LOC100422338	LOC100422338	G3BP stress granule assembly factor 1 pseudogene	pseudogene	.	.	.	.	-5.10259	5.07026	-4.54556	5.17413	-1.12254	4.11169	4.02915	6.38038	4.19593	4.02915	4.19593	6.38038	15	17	80	15	17	80	0.119524	0.13895	0.757338
100421569	gene-LOC100421569	LOC100421569	glyoxylate reductase 1 homolog (Arabidopsis) pseudogene	pseudogene	.	.	.	.	-4.93989	4.37067	-2.50854	4.96469	-1.96923	3.82547	3.36776	5.67224	4.34539	3.36776	4.34539	5.67224	9	19	50	9	19	50	0.060258	0.136258	0.416088
685	NM_001316963,NM_001729	BTC	betacellulin	protein_coding	NP_001303892.1;NP_001720.1	1121	600345	.	-4.9392	5.05157	-3.02449	5.47721	-1.63307	4.36864	4.02915	6.33343	4.73674	4.02915	4.73674	6.33343	15	26	77	15	26	77	0.077269	0.138584	0.474635
266657	gene-TAS2R15P	TAS2R15P	taste 2 receptor member 15 pseudogene	pseudogene	.	19106	.	.	-4.93395	4.21763	-2.6544	4.76742	-1.85878	3.64041	3.22059	5.52333	4.11495	3.22059	4.11495	5.52333	8	16	45	8	16	45	0.112612	0.223857	0.740863
100422495	gene-LOC100422495	LOC100422495	protein tyrosine phosphatase non-receptor type 4 pseudogene	pseudogene	.	.	.	.	-4.9211	6.99422	-6.03717	6.81835	1.22679	5.78923	5.93856	8.23754	5.64366	5.93856	5.64366	8.23754	60	50	287	60	50	287	0.32576	0.259796	1.76442
647190	NR_046241	RPS16P5	ribosomal protein S16 pseudogene 5	transcribed_pseudogene	.	36183	.	.	-4.90619	3.62937	-2.32562	4.30202	-2.10962	3.15192	2.65909	4.9537	3.73608	2.65909	3.73608	4.9537	5	12	30	5	12	30	0.021347	0.050986	0.155791
727897	NM_002458	MUC5B	mucin 5B, oligomeric mucus/gel-forming	protein_coding	NP_002449.2	7516	600770	.	-4.89529	3.85043	-2.06768	4.60927	-2.36753	3.43749	2.87157	5.16297	4.11495	2.87157	4.11495	5.16297	6	16	35	6	16	35	0.004225	0.012584	0.032149
285966	NM_001130026,NM_001363538,NM_001365427,NM_001365428,NM_001365429,NM_001365430,NM_173678	TCAF2	TRPM8 channel associated factor 2	protein_coding	NP_001123498.2;NP_001350467.1;NP_001352356.1;NP_001352357.1;NP_001352358.1;NP_001352359.1;NP_775949.2	26878	616252	.	-4.89529	3.85043	-2.28787	4.52677	-2.13968	3.37597	2.87157	5.16297	3.96896	2.87157	3.96896	5.16297	6	15	35	6	15	35	0.013824	0.036433	0.102527
729978	NM_001355514	NPIPB2	nuclear pore complex interacting protein family member B2	protein_coding	NP_001342443.1	37451	.	.	-4.77523	2.46721	-2.26803	3.19567	-2.10545	2.05294	1.58496	3.84053	2.65909	1.58496	2.65909	3.84053	2	5	14	2	5	14	0.019962	0.049581	0.158703
388407	NR_160788	LINC02875	chromosome 17 open reading frame 82	lncRNA	.	32699	.	.	-4.73634	3.83263	-2.00054	4.58796	-2.36753	3.43749	2.87157	5.11534	4.11495	2.87157	4.11495	5.11534	6	16	34	6	16	34	0.050409	0.148785	0.363187
84953	NM_032867	MICALCL	MICAL C-terminal like	protein_coding	NP_116256.2	25933	612355	.	-4.73161	5.97051	-2.29127	6.57079	-2.06506	5.45175	4.9537	7.19603	5.99988	4.9537	5.99988	7.19603	29	64	141	29	64	141	0.069799	0.150546	0.385725
645000	gene-RPS3P6	RPS3P6	ribosomal protein S3 pseudogene 6	pseudogene	.	36061	.	.	-4.66085	1.7946	-4.66085	1.7946	1	1	1	3.22059	1	1	1	3.22059	1	1	9	1	1	9	0.009634	0.023059	0.217324
402213	gene-PPIAP77	PPIAP77	peptidylprolyl isomerase A pseudogene 77	pseudogene	.	53701	.	.	-4.66085	1.7946	-4.66085	1.7946	1	1	1	3.22059	1	1	1	3.22059	1	1	9	1	1	9	0.010579	0.000723	0.189554
100216546	NR_039981	LINC01004	long intergenic non-protein coding RNA 1004	lncRNA	.	48961	.	.	-4.61483	8.10825	-2.59874	8.56953	-1.77579	7.48258	7.07981	9.28608	7.90827	7.07981	7.90827	9.28608	137	247	615	137	247	615	0.212405	0.371618	1.07841
100420253	gene-CTBP2P8	CTBP2P8	CTBP2 pseudogene 8	pseudogene	.	45200	.	.	-4.59677	4.59383	-4.25158	4.66468	-1.08119	3.67934	3.62345	5.82408	3.73608	3.62345	3.73608	5.82408	11	12	56	11	12	56	0.092591	0.097552	0.547733
100190986	NR_024456	LOC100190986	uncharacterized LOC100190986	lncRNA	.	.	.	.	-4.59108	7.7676	-4.67829	7.75195	1.019	6.73201	6.7456	8.94444	6.71845	6.7456	6.71845	8.94444	108	106	487	108	106	487	0.642252	0.614586	3.2786
284441	gene-LOC284441	LOC284441	actin related protein 2 pseudogene	pseudogene	.	.	.	.	-4.58184	2.89687	-3.66547	3.12132	-1.25	2.15496	2	4.19593	2.32193	2	2.32193	4.19593	3	4	18	3	4	18	0.010294	0.014806	0.075665
110116772	NM_001350496	ZNF765-ZNF761	ZNF765-ZNF761 readthrough	protein_coding	NP_001337425.1	.	.	.	-4.53234	3.23323	-2.43107	3.80785	-1.86434	2.73459	2.32193	4.50219	3.22059	2.32193	3.22059	4.50219	4	8	22	4	8	22	0.009929	0.021195	0.067059
100271248	gene-RPS2P44	RPS2P44	ribosomal protein S2 pseudogene 44	pseudogene	.	35811	.	.	-4.5267	4.00023	-18.8318	2.28803	4.16017	1.74833	3.05664	5.2351	1	3.05664	1	5.2351	7	1	37	7	1	37	0.125332	0.004864	0.778208
140453	NM_001040105,NR_133665	MUC17	mucin 17, cell surface associated	protein_coding	NP_001035194.1	16800	608424	.	-4.44374	10.8239	-3.88634	10.9302	-1.14343	9.8976	9.80139	11.9532	9.99475	9.80139	9.99475	11.9532	901	1016	3979	901	1016	3979	0.919094	1.00652	4.58431
693122	NR_030398,rna-MIR421	MIR421	microRNA 421	miRNA	.	32793	.	.	-4.44171	2.43342	-3.33128	2.73352	-1.33333	1.78043	1.58496	3.73608	2	1.58496	2	3.73608	2	3	13	2	3	13	0.15291	0.228241	2.30416
267020	NM_001165877	ATP5MGL	ATP synthase membrane subunit g like	protein_coding	NP_001159349.1	13213	.	.	-4.44171	2.43342	-3.33128	2.73352	-1.33333	1.78043	1.58496	3.73608	2	1.58496	2	3.73608	2	3	13	2	3	13	0.020685	0.039228	0.269047
692063	NR_003032	SNORA32	small nucleolar RNA, H/ACA box 32	snoRNA	.	32622	.	.	-4.39373	6.09018	-3.54254	6.27238	-1.24028	5.26838	5.11534	7.25079	5.426	5.11534	5.426	7.25079	33	43	147	33	43	147	3.90112	4.96994	19.9633
440345	NM_001310148	NPIPB4	nuclear pore complex interacting protein family member B4	protein_coding	NP_001297077.1	41985	.	.	-4.37254	7.48297	-4.17946	7.52041	-1.0462	6.52653	6.49403	8.6225	6.55919	6.49403	6.55919	8.6225	90	96	385	90	96	385	0.325085	0.336856	1.57039
111822955	NR_153405	ATRIP-TREX1	ATRIP-TREX1 readthrough	lncRNA	.	.	.	.	-4.37236	6.50614	-11.6468	5.61314	2.66373	4.7696	5.5284	7.65681	4.11495	5.5284	4.11495	7.65681	44	16	196	44	16	196	0.1485	0.050935	0.750335
386593	NR_027928	CHKB-CPT1B	CHKB-CPT1B readthrough (NMD candidate)	lncRNA	.	41998	.	.	-4.35555	8.1004	-2.35764	8.59015	-1.84742	7.53798	7.10822	9.23107	7.99373	7.10822	7.99373	9.23107	139	262	590	139	262	590	0.472723	0.871462	2.27793
80209	NM_025138,NM_170719	PROSER1	proline and serine rich 1	protein_coding	NP_079414.3;NP_733837.2	20291	.	.	-4.34754	8.94914	-2.49661	9.38865	-1.74138	8.34213	7.95161	10.0718	8.75183	7.95161	8.75183	10.0718	248	436	1060	248	436	1060	0.701135	1.19765	3.38313
2153	NM_000130	F5	coagulation factor V	protein_coding	NP_000121.2	3542	612309	.	-4.29325	9.32207	-5.1378	9.17595	1.19672	8.19953	8.33009	10.4322	8.07101	8.33009	8.07101	10.4322	326	275	1356	326	275	1356	0.521157	0.42723	2.45364
401105	NR_024413	FLJ42393	uncharacterized LOC401105	lncRNA	.	.	.	.	-4.23828	4.42196	-9.59861	3.60103	2.26474	2.85126	3.50128	5.58475	2.32193	3.50128	2.32193	5.58475	10	4	47	10	4	47	0.062123	0.024307	0.342908
10725	NM_001113178,NM_001367709,NM_006599,NM_138713,NM_138714,NM_173214,NM_173215	NFAT5	nuclear factor of activated T cells 5	protein_coding	NP_001106649.1;NP_001354638.1;NP_006590.1;NP_619727.2;NP_619728.2;NP_775321.1;NP_775322.1	7774	604708	.	-4.21533	12.0388	-3.64792	12.1519	-1.15554	11.1494	11.0456	13.1212	11.2542	11.0456	11.2542	13.1212	2158	2420	8919	2158	2420	8919	2.56635	2.62643	11.1907
8812	NM_001099402	CCNK	cyclin K	protein_coding	NP_001092872.1	1596	603544	.	-4.19544	8.79563	-6.38617	8.44797	1.52217	7.51267	7.82184	9.89066	7.21571	7.82184	7.21571	9.89066	226	150	936	226	150	936	0.935272	0.603805	4.38786
100507178	NR_037868	SLFNL1-AS1	SLFNL1 antisense RNA 1	lncRNA	.	44126	.	.	-4.18389	4.79628	-2.48687	5.24035	-1.68239	4.23237	3.87371	5.93856	4.62422	3.87371	4.62422	5.93856	13	24	60	13	24	60	0.037878	0.070337	0.205603
7115	gene-TMSB4XP1	TMSB4XP1	TMSB4X pseudogene 1	pseudogene	.	11883	.	.	-4.18101	6.14862	-2.65498	6.52428	-1.57478	5.52055	5.20269	7.26654	5.85784	5.20269	5.85784	7.26654	35	58	149	35	58	149	0.825931	1.32949	3.97169
1842	NM_001197295,NM_001197296,NM_001393	ECM2	extracellular matrix protein 2	protein_coding	NP_001184224.1;NP_001184225.1;NP_001384.1	3154	603479	.	-4.16611	3.95421	-2.48019	4.41173	-1.67976	3.41031	3.05664	5.11534	3.8049	3.05664	3.8049	5.11534	7	13	34	7	13	34	0.026704	0.052879	0.170441
100288073	gene-LOC100288073	LOC100288073	heat shock protein family A (Hsp70) member 5 pseudogene	pseudogene	.	.	.	.	-4.16478	4.27475	-6.80649	3.79845	1.6343	2.99252	3.36776	5.426	2.65909	3.36776	2.65909	5.426	9	5	42	9	5	42	0.048878	0.028836	0.2836
653598	NM_001135789	PPIAL4C	peptidylprolyl isomerase A like 4C	protein_coding	NP_001129261.2	33995	.	.	-4.16017	1.74833	-4.16017	1.74833	1	1	1	3.05664	1	1	1	3.05664	1	1	8	1	1	8	0.017785	0.003956	0.148915
282566	NR_024092	LINC00515	long intergenic non-protein coding RNA 515	lncRNA	.	16019	.	.	-4.16017	1.74833	-4.16017	1.74833	1	1	1	3.05664	1	1	1	3.05664	1	1	8	1	1	8	0.031894	0.015026	0.261957
100271538	gene-RPL7AP60	RPL7AP60	ribosomal protein L7a pseudogene 60	pseudogene	.	35859	.	.	-4.16017	1.74833	-4.16017	1.74833	1	1	1	3.05664	1	1	1	3.05664	1	1	8	1	1	8	0.001783	0.003575	0.135999
677820	NR_002971	SNORA38	small nucleolar RNA, H/ACA box 38	snoRNA	.	32631	.	.	-4.10816	2.39646	-3.08112	2.69201	-1.33333	1.78043	1.58496	3.62345	2	1.58496	2	3.62345	2	3	12	2	3	12	0.112025	0.256123	1.40281
100847028	NR_049852,rna-MIR5587,rna-MIR5587-2	MIR5587	hsa-miR-5587-5p	.	.	43508	.	.	-4.10816	2.39646	-2.4649	2.90059	-1.66667	1.91838	1.58496	3.62345	2.32193	1.58496	2.32193	3.62345	2	4	12	2	4	12	0.084561	0.51077	4.02956
401265	NM_001003760	KLHL31	kelch like family member 31	protein_coding	NP_001003760.2	21353	610749	.	-4.10356	5.60829	-5.74588	5.30944	1.40022	4.43211	4.68158	6.71845	4.19593	4.68158	4.19593	6.71845	24	17	101	24	17	101	0.05926	0.041119	0.288159
23524	NM_016333	SRRM2	serine/arginine repetitive matrix 2	protein_coding	NP_057417.3	16639	606032	.	-4.0941	12.6896	-3.16354	12.8896	-1.29415	11.8981	11.7135	13.7471	12.0855	11.7135	12.0855	13.7471	3420	4232	13880	3420	4232	13880	5.53629	6.65648	25.378
5278	gene-PIGAP1	PIGAP1	phosphatidylinositol glycan anchor biosynthesis class A pseudogene 1	pseudogene	.	8958	.	.	-4.09355	5.92968	-2.14693	6.45827	-1.9067	5.4452	4.99953	7.03288	5.93061	4.99953	5.93061	7.03288	30	61	125	30	61	125	0.120065	0.240114	0.573646
100132824	gene-LOC100132824	LOC100132824	tubulin alpha-1C chain-like	pseudogene	.	.	.	.	-4.08166	2.83872	-4.08166	2.83872	1	2	2	4.02915	2	2	2	4.02915	3	3	16	3	3	16	0.023068	0.019958	0.170972
25930	NM_001304482,NM_015466	PTPN23	protein tyrosine phosphatase non-receptor type 23	protein_coding	NP_001291411.1;NP_056281.1	14406	606584	.	-4.07903	9.02835	-2.59779	9.38536	-1.57019	8.39017	8.07101	10.0992	8.72195	8.07101	8.72195	10.0992	270	427	1080	270	427	1080	0.752456	1.15897	3.41312
56100	NM_018926,NM_032100	PCDHGB6	protocadherin gamma subfamily B, 6	protein_coding	NP_061749.1;NP_115271.1	8713	606303	.	-4.06789	4.26135	-8.39841	3.53835	2.06456	2.79637	3.36776	5.39204	2.32193	3.36776	2.32193	5.39204	9	4	41	9	4	41	0.053269	0.020218	0.269415
677836	NR_002985	SNORA58	small nucleolar RNA, H/ACA box 58	snoRNA	.	32652	.	.	-4.06283	3.52828	-6.41557	3.05993	1.57909	2.30612	2.65909	4.68158	2	2.65909	2	4.68158	5	3	25	5	3	25	0.302234	0.173697	1.68371
1564	NM_001348386,NR_002570,NR_145674	CYP2D7	cytochrome P450 family 2 subfamily D member 7 (gene/pseudogene)	protein_coding	NP_001335315.1	2624	.	.	-4.01892	5.10159	-4.70361	4.9617	1.17037	4.08087	4.19593	6.20273	3.96896	4.19593	3.96896	6.20273	17	15	71	17	15	71	0.10323	0.093271	0.511345
330	NM_001165,NM_182962	BIRC3	baculoviral IAP repeat containing 3	protein_coding	NP_001156.1;NP_892007.1	591	601721	.	-3.99695	12.5396	-5.56036	12.279	1.39115	11.3392	11.5799	13.5788	11.1036	11.5799	11.1036	13.5788	3121	2187	12247	3121	2187	12247	6.64371	4.52341	29.4462
4574	rna-TRNS1	TRNS1	tRNA-Ser	tRNA	.	7497	590080	.	-3.98675	7.24467	-4.60185	7.12495	1.15428	6.21106	6.31542	8.31064	6.10842	6.31542	6.10842	8.31064	79	69	303	79	69	303	16.6909	14.0398	72.572
54578	NM_001072,NM_205862	UGT1A6	UDP glucuronosyltransferase family 1 member A6	protein_coding	NP_001063.2;NP_995584.1	12538	606431	.	-3.94778	6.27003	-2.17762	6.75364	-1.81289	5.77048	5.35727	7.33831	6.21556	5.35727	6.21556	7.33831	39	75	159	39	75	159	0.230214	0.429337	1.18443
2498	NR_002201	FTH1P3	ferritin heavy chain 1 pseudogene 3	transcribed_pseudogene	.	3990	.	.	-3.93315	4.09085	-2.00049	4.66939	-1.9661	3.67605	3.22059	5.19628	4.19593	3.22059	4.19593	5.19628	8	17	36	8	17	36	0.108938	0.248064	0.60673
6352	NM_001278736,NM_002985	CCL5	C-C motif chemokine ligand 5	protein_coding	NP_001265665.1;NP_002976.2	10632	187011	.	-3.92571	3.92093	-5.17121	3.65707	1.31727	2.85095	3.05664	5.0296	2.65909	3.05664	2.65909	5.0296	7	5	32	7	5	32	0.077342	0.05433	0.423649
102466518	NR_106729,rna-MIR6081	MIR6081	microRNA 6081	miRNA	.	50151	.	.	-3.91487	2.81743	-2.47919	3.24867	-1.57909	2.30612	2	3.96896	2.65909	2	2.65909	3.96896	3	5	15	3	5	15	0.163665	0.555366	2.26809
1755	NM_001320644,NM_004406,NM_007329,NM_017579	DMBT1	deleted in malignant brain tumors 1	protein_coding	NP_001307573.1;NP_004397.2;NP_015568.2;NP_060049.2	2926	601969	.	-3.90016	10.3094	-2.18989	10.7575	-1.78098	9.78173	9.37425	11.3378	10.2069	9.37425	10.2069	11.3378	671	1174	2560	671	1174	2560	1.28058	2.19014	5.59883
101927612	NR_108047,NR_108048	RNF139-AS1	RNF139 antisense RNA 1 (head to head)	lncRNA	.	48940	.	.	-3.87625	4.61097	-4.19097	4.54094	1.08119	3.67934	3.73608	5.69074	3.62345	3.73608	3.62345	5.69074	12	11	51	12	11	51	0.02974	0.208603	0.147104
10203	NM_001271751,NM_001369434,NM_001369435,NM_005795	CALCRL	calcitonin receptor like receptor	protein_coding	NP_001258680.1;NP_001356363.1;NP_001356364.1;NP_005786.1	16709	114190	.	-3.87382	6.91568	-2.99141	7.1271	-1.29498	6.19111	6.00746	7.96121	6.38038	6.00746	6.38038	7.96121	63	85	238	63	85	238	0.148657	0.19509	0.639003
254048	NM_173569	UBN2	ubinuclein 2	protein_coding	NP_775840.3	21931	613841	.	-3.8715	10.9029	-4.43356	10.7954	1.14518	9.87179	9.97006	11.923	9.77449	9.97006	9.77449	11.923	1013	876	3888	1013	876	3888	1.00869	0.848057	4.3758
100037280	gene-UBE2D3P1	UBE2D3P1	ubiquitin conjugating enzyme E2 D3 pseudogene 1	pseudogene	.	33349	.	.	-3.84475	3.90919	-6.39792	3.40713	1.66407	2.66408	3.05664	4.99953	2.32193	3.05664	2.32193	4.99953	7	4	31	7	4	31	0.079139	0.043613	0.436572
80035	NR_026808	ANP32A-IT1	ANP32A intronic transcript 1	lncRNA	.	25672	.	.	-3.84397	5.56881	-6.2994	5.12749	1.63877	4.31057	4.68158	6.62418	3.96896	4.68158	3.96896	6.62418	24	15	95	24	15	95	0.103925	0.061353	0.474502
285908	NR_026873	LINC00174	long intergenic non-protein coding RNA 174	lncRNA	.	27788	.	.	-3.82686	4.60347	-2.18588	5.07689	-1.75072	4.1203	3.73608	5.67224	4.54403	3.73608	4.54403	5.67224	12	22	50	12	22	50	0.038013	0.068714	0.185521
114569	NM_052886	MAL2	mal, T cell differentiation protein 2 (gene/pseudogene)	protein_coding	NP_443118.1	13634	609684	.	-3.81917	5.07125	-3.33311	5.18858	-1.14583	4.293	4.19593	6.12918	4.39232	4.19593	4.39232	6.12918	17	20	68	17	20	68	0.087846	0.09617	0.394337
642956	gene-FABP5P9	FABP5P9	fatty acid binding protein 5 pseudogene 9	pseudogene	.	31064	.	.	-3.81092	5.14799	-4.25094	5.05212	1.11546	4.19303	4.27259	6.20273	4.11495	4.27259	4.11495	6.20273	18	16	71	18	16	71	0.385456	0.327928	1.71297
22807	NM_001079526,NM_001371274,NM_001371275,NM_001371276,NM_001371277,NM_016260	IKZF2	IKAROS family zinc finger 2	protein_coding	NP_001072994.1;NP_001358203.1;NP_001358204.1;NP_001358205.1;NP_001358206.1;NP_057344.2	13177	606234	.	-3.81054	6.51317	-2.831	6.75704	-1.346	5.82967	5.61927	7.54927	6.04795	5.61927	6.04795	7.54927	47	66	182	47	66	182	0.071724	0.095545	0.315486
158781	gene-LOC158781	LOC158781	tyrosine 3-monooxygenase/tryptophan 5-monooxygenase activation protein zeta pseudogene	pseudogene	.	.	.	.	-3.79861	6.47632	-2.12871	6.94388	-1.78446	5.98795	5.58475	7.51023	6.42025	5.58475	6.42025	7.51023	46	87	177	46	87	177	0.249223	0.462134	1.09686
2754	gene-GLULP2	GLULP2	glutamate-ammonia ligase pseudogene 2	pseudogene	.	4343	.	.	-3.79666	4.35866	-5.87437	3.9473	1.54725	3.17083	3.50128	5.426	2.87157	3.50128	2.87157	5.426	10	6	42	10	6	42	0.051068	0.030691	0.248552
4897	NM_001037132,NM_001193582,NM_001193583,NM_001193584,NM_001371119,NM_001371122,NM_001371123,NM_001371124,NM_001371125,NM_001371126,NM_001371127,NM_001371128,NM_001371129,NM_001371130,NM_001371131,NM_001371132,NM_001371133,NM_001371134,NM_001371135,NM_001371136,NM_001371137,NM_001371138,NM_001371139,NM_001371140,NM_001371141,NM_001371142,NM_001371143,NM_001371144,NM_001371145,NM_001371146,NM_001371…	NRCAM	neuronal cell adhesion molecule	protein_coding	NP_001032209.1;NP_001180511.1;NP_001180512.1;NP_001180513.1;NP_001358048.1;NP_001358051.1;NP_001358052.1;NP_001358053.1;NP_001358054.1;NP_001358055.1;NP_001358056.1;NP_001358057.1;NP_001358058.1;NP_001358059.1;NP_001358060.1;NP_001358061.1;NP_001358062.1;NP_001358063.1;NP_001358064.1;NP_001358065.1;NP_001358066.1;NP_001358067.1;NP_001358068.1;NP_001358069.1;NP_001358070.1;NP_001358071.1;NP_001358…	7994	601581	.	-3.78617	10.2013	-3.50888	10.2614	-1.07903	9.34079	9.28608	11.2068	9.39581	9.28608	9.39581	11.2068	632	673	2323	632	673	2323	1.43955	1.43245	6.03569
100131597	gene-LOC100131597	LOC100131597	phosphorylated adaptor for RNA export pseudogene	pseudogene	.	.	.	.	-3.77457	2.35571	-5.66186	1.87117	1.5	1.25895	1.58496	3.50128	1	1.58496	1	3.50128	2	1	11	2	1	11	0.010489	0.006761	0.120916
26134	NR_104269	RALGAPA1P1	Ral GTPase activating protein catalytic alpha subunit 1 pseudogene 1	transcribed_pseudogene	.	23203	.	.	-3.73758	7.87071	-3.65061	7.88985	-1.02382	6.99387	6.97691	8.87902	7.01088	6.97691	7.01088	8.87902	127	130	464	127	130	464	0.246336	0.245409	1.02165
284821	gene-RPL13AP7	RPL13AP7	ribosomal protein L13a pseudogene 7	pseudogene	.	23755	.	.	-3.72938	5.49223	-2.04421	5.98521	-1.82436	5.03929	4.62422	6.52316	5.49162	4.62422	5.49162	6.52316	23	45	88	23	45	88	0.291679	0.56127	1.29658
414133	gene-NANOGP5	NANOGP5	Nanog homeobox pseudogene 5	pseudogene	.	23103	.	.	-3.71858	4.05887	-6.93269	3.44637	1.86434	2.73459	3.22059	5.11534	2.32193	3.22059	2.32193	5.11534	8	4	34	8	4	34	0.061971	0.025584	0.304873
101928103	NR_110292	SNHG31	small nucleolar RNA host gene 31	lncRNA	.	54196	.	.	-3.71858	4.05887	-2.00054	4.58796	-1.85878	3.64041	3.22059	5.11534	4.11495	3.22059	4.11495	5.11534	8	16	34	8	16	34	0.050353	0.100997	0.244927
6668	NM_003110	SP2	Sp2 transcription factor	protein_coding	NP_003101.3	11207	601801	.	-3.71094	5.32192	-3.4017	5.3963	-1.09091	4.52176	4.45943	6.35122	4.58496	4.45943	4.58496	6.35122	21	23	78	21	23	78	0.101328	0.107582	0.421481
54891	NM_017759	INO80D	INO80 complex subunit D	protein_coding	NP_060229.3	25997	.	.	-3.70479	11.2851	-4.50044	11.1315	1.21476	10.2386	10.3799	12.2693	10.0992	10.3799	10.0992	12.2693	1362	1095	4941	1362	1095	4941	1.41135	1.10185	5.78299
440353	NM_001355401	NPIPB12	nuclear pore complex interacting protein family member B12	protein_coding	NP_001342330.1	37491	.	.	-3.70364	7.01032	-2.57574	7.30382	-1.43789	6.38579	6.12918	8.01813	6.65314	6.12918	6.65314	8.01813	69	102	249	69	102	249	0.328776	0.470381	1.34362
643853	NM_001039770,NM_001136238	TMPPE	transmembrane protein with metallophosphoesterase domain	protein_coding	NP_001034859.2;NP_001129710.1	33865	.	.	-3.69941	9.2346	-4.29293	9.11496	1.16044	8.231	8.33904	10.2263	8.12437	8.33904	8.12437	10.2263	328	286	1188	328	286	1188	1.14909	0.953494	4.59546
79940	NR_026807,NR_121612,NR_121613,NR_121614	LINC00472	long intergenic non-protein coding RNA 472	lncRNA	.	21380	.	.	-3.69195	8.01939	-2.4592	8.34243	-1.50128	7.41967	7.13236	9.01674	7.71855	7.13236	7.71855	9.01674	142	213	511	142	213	511	0.217082	0.316839	0.887278
4297	NM_001197104,NM_005933	KMT2A	lysine methyltransferase 2A	protein_coding	NP_001184033.1;NP_005924.2	7132	159555	.	-3.68604	12.665	-3.11422	12.7953	-1.18362	11.8799	11.7589	13.641	12.0021	11.7589	12.0021	13.641	3534	3997	12920	3534	3997	12920	3.11812	3.42719	12.8751
692085	NR_003042	SNORD45C	small nucleolar RNA, C/D box 45C	snoRNA	.	32720	.	.	-3.68124	5.24889	-4.21808	5.1302	1.14583	4.293	4.39232	6.27251	4.19593	4.39232	4.19593	6.27251	20	17	74	20	17	74	3.71543	3.01781	15.6209
9076	NM_021101	CLDN1	claudin 1	protein_coding	NP_066924.1	2032	603718	.	-3.67399	8.89908	-2.00772	9.37086	-1.82993	8.43441	8.00977	9.88712	8.88156	8.00977	8.88156	9.88712	259	475	934	259	475	934	1.1001	1.95984	4.4783
28996	NM_001113239,NM_022740	HIPK2	homeodomain interacting protein kinase 2	protein_coding	NP_001106710.1;NP_073577.3	14402	606868	.	-3.6718	12.5462	-4.64094	12.3628	1.26394	11.4728	11.643	13.5195	11.3051	11.643	11.3051	13.5195	3274	2499	11750	3274	2499	11750	3.12988	2.32337	12.6981
23112	NM_001024843,NM_001162501,NM_015088	TNRC6B	trinucleotide repeat containing adaptor 6B	protein_coding	NP_001020014.1;NP_001155973.1;NP_055903.2	29190	610740	.	-3.66794	11.7446	-3.17537	11.8567	-1.15512	10.948	10.8445	12.7194	11.0525	10.8445	11.0525	12.7194	1884	2109	6701	1884	2109	6701	1.53302	1.66818	6.17298
100874375	NR_046848	FAM155A-IT1	FAM155A intronic transcript 1	lncRNA	.	41503	.	.	-3.66547	3.12132	-6.10911	2.57883	1.66667	1.91838	2.32193	4.19593	1.58496	2.32193	1.58496	4.19593	4	2	18	4	2	18	0.029364	0.009043	0.157653
100271080	gene-RPS20P9	RPS20P9	ribosomal protein S20 pseudogene 9	pseudogene	.	36472	.	.	-3.66547	3.12132	-9.16367	2.0484	2.5	1.52379	2.32193	4.19593	1	2.32193	1	4.19593	4	1	18	4	1	18	0.124671	0.026509	0.617634
100130183	gene-RPS24P19	RPS24P19	ribosomal protein S24 pseudogene 19	pseudogene	.	35683	.	.	-3.66229	6.11266	-2.23217	6.51542	-1.64068	5.59335	5.24759	7.12034	5.96189	5.24759	5.96189	7.12034	36	62	134	36	62	134	1.00327	1.67833	4.24193
643342	gene-LOC643342	LOC643342	ATM interactor pseudogene	pseudogene	.	.	.	.	-3.65931	1.69457	-2.43954	2.13338	-1.5	1.25895	1	2.87157	1.58496	1	1.58496	2.87157	1	2	7	1	2	7	0.000994	0.008768	0.037367
641364	NR_038380	SLC7A11-AS1	SLC7A11 antisense RNA 1	lncRNA	.	44064	.	.	-3.65931	1.69457	-3.65931	1.69457	1	1	1	2.87157	1	1	1	2.87157	1	1	7	1	1	7	0.000121	0.000158	0.021921
317684	gene-MAPK6P3	MAPK6P3	mitogen-activated protein kinase 6 pseudogene 3	pseudogene	.	18977	.	.	-3.65931	1.69457	-2.43954	2.13338	-1.5	1.25895	1	2.87157	1.58496	1	1.58496	2.87157	1	2	7	1	2	7	0.003379	0.006498	0.025963
109616974	NR_145721	SNORA74C-1	small nucleolar RNA, H/ACA box 74C-1	snoRNA	.	52217	.	.	-3.65931	1.69457	-2.43954	2.13338	-1.5	1.25895	1	2.87157	1.58496	1	1.58496	2.87157	1	2	7	1	2	7	0.058629	0.117389	0.534508
7352	NM_003356,NM_022803	UCP3	uncoupling protein 3	protein_coding	NP_003347.1;NP_073714.1	12519	602044	.	-3.64635	4.04763	-4.0852	3.94326	1.12035	3.13755	3.22059	5.08705	3.05664	3.22059	3.05664	5.08705	8	7	33	8	7	33	0.041306	0.038127	0.236184
170552	gene-SRMP1	SRMP1	spermidine synthase pseudogene 1	pseudogene	.	16552	.	.	-3.6431	3.68807	-6.66562	3.0779	1.82965	2.39648	2.87157	4.73674	2	2.87157	2	4.73674	6	3	26	6	3	26	0.065547	0.034339	0.344306
100419896	gene-LOC100419896	LOC100419896	zinc finger protein 267 pseudogene	pseudogene	.	.	.	.	-3.63776	6.86089	-2.83656	7.06336	-1.28245	6.16915	5.99231	7.85536	6.35122	5.99231	6.35122	7.85536	62	83	222	62	83	222	1.0989	1.43138	4.4627
1387	NM_001079846,NM_004380	CREBBP	CREB binding protein	protein_coding	NP_001073315.1;NP_004371.2	2348	600140	.	-3.59878	11.4483	-2.23289	11.8156	-1.61171	10.9006	10.5617	12.4092	11.2503	10.5617	11.2503	12.4092	1547	2415	5453	1547	2415	5453	2.0987	3.18413	8.44451
2005	NM_001973,NM_021795	ELK4	ETS transcription factor ELK4	protein_coding	NP_001964.2;NP_068567.1	3326	600246	.	-3.59483	11.8476	-4.52336	11.6671	1.2583	10.7935	10.9606	12.8065	10.6291	10.9606	10.6291	12.8065	2036	1564	7158	2036	1564	7158	2.95768	2.22078	11.548
100507062	NR_038286	PSMD6-AS2	PSMD6 antisense RNA 2	lncRNA	.	44125	.	.	-3.58893	6.41021	-8.03115	5.70035	2.23776	4.93929	5.55437	7.39792	4.39232	5.55437	4.39232	7.39792	45	20	165	45	20	165	0.257725	0.110938	1.06308
645468	gene-LOC645468	LOC645468	insulin like growth factor 2 mRNA binding protein 3 pseudogene	pseudogene	.	.	.	.	-3.58778	3.46002	-2.19531	3.89388	-1.6343	2.99252	2.65909	4.50219	3.36776	2.65909	3.36776	4.50219	5	9	22	5	9	22	0.018763	0.031763	0.093633
463	NM_001164766,NM_006885,NR_163978	ZFHX3	zinc finger homeobox 3	protein_coding	NP_001158238.1;NP_008816.3	777	104155	.	-3.55913	9.38643	-2.08534	9.80229	-1.70674	8.8925	8.51523	10.3468	9.28647	8.51523	9.28647	10.3468	370	623	1289	370	623	1289	0.343002	0.560858	1.34733
57715	NM_001203244,NM_017893	SEMA4G	semaphorin 4G	protein_coding	NP_001190173.1;NP_060363.2	10735	.	.	-3.54871	8.08918	-2.30725	8.42962	-1.53807	7.53112	7.22696	9.05426	7.84808	7.22696	7.84808	9.05426	150	236	521	150	236	521	0.497719	0.790898	2.03248
65059	NM_001329728,NM_203365,NM_213589	RAPH1	Ras association (RalGDS/AF-6) and pleckstrin homology domains 1	protein_coding	NP_001316657.1;NP_976241.1;NP_998754.1	14436	609035	.	-3.52856	10.7583	-3.25574	10.8213	-1.0838	9.945	9.88712	11.7062	10.0032	9.88712	10.0032	11.7062	961	1022	3327	961	1022	3327	1.46944	1.54906	5.86959
106633805	NR_132757	SNORD136	small nucleolar RNA, C/D box 136	snoRNA	.	50417	.	.	-3.50644	3.66654	-2.48598	3.9707	-1.41049	3.10979	2.87157	4.68158	3.36776	2.87157	3.36776	4.68158	6	9	25	6	9	25	0.589759	0.86437	2.80334
100506621	NR_109779	LINC01279	long intergenic non-protein coding RNA 1279	lncRNA	.	50335	.	.	-3.50272	4.31172	-7.93277	3.51125	2.26474	2.85126	3.50128	5.30975	2.32193	3.50128	2.32193	5.30975	10	4	39	10	4	39	0.027869	0.009289	0.122887
113218501	NR_162105,rna-MIR10396A,rna-MIR10396A-2	MIR10396A	hsa-miR-10396a-5p	.	.	54005	.	.	-3.48302	3.44355	-3.00603	3.57849	-1.15868	2.76329	2.65909	4.45943	2.87157	2.65909	2.87157	4.45943	5	6	21	5	6	21	0.946754	1.26201	7.7117
100130733	NM_181506	LRRC70	leucine rich repeat containing 70	protein_coding	NP_852607.3	35155	.	.	-3.48126	5.61807	-24.0752	3.63028	6.91565	3.09511	4.78987	6.58948	2	4.78987	2	6.58948	26	3	92	26	3	92	0.171778	0.015405	0.702929
4026	NM_001167671,NM_001167672,NM_005578	LPP	LIM domain containing preferred translocation partner in lipoma	protein_coding	NP_001161143.1;NP_001161144.1;NP_005569.1	6679	600700	.	-3.46111	12.8874	-3.63224	12.8501	1.04944	11.9881	12.0229	13.8141	11.9533	12.0229	11.9533	13.8141	4237	3882	14366	4237	3882	14366	3.40348	3.04951	13.036
[truncated: 399 more rows]

## Sheet: Supplementary Table 6
Supplementary Table 6. Metascape analysis results
GroupID	Category	Term	Description	LogP	Log(q-value)	InTerm_InList	Genes	Symbols
[truncated: 20 more rows]
